# Supplementary material for: 1.5 °C pathways for the Global Industry Classification (GICS) sectors chemicals, aluminium, and steel
Source: SN Appl Sci. 2022 Apr 1;4(4):125. doi: 10.1007/s42452-022-05004-0 (PMC8972653; doi:10.1007/s42452-022-05004-0)
Supplement: Supplementary file 1 — Supplementary file1 (XLSX 342 kb) [file 42452_2022_5004_MOESM1_ESM.xlsx]

## Sheet: All-Sectors_CO2equi
	University of Technology Sydney / Institute for Sustainable Futures (UTS/ISF), Assoc. Prof. Dr Sven Teske, - Scope 1,2 and 3 analysis for main industry sectors - GLOBAL - November 2021, contact: sven.teske@uts.edu.au
	Subsector	Unit		2018	2019	2020	2025	2030	2035	2040	2045	2050
						[estimated]	Projection
	Total Energy, Gas, Oil & Coal Sector -
	Energy Sector - Scope 1: Total CO2 equivalent	[Mt CO2 equi./yr]		4421	4527.1	3353.68	2744.3	1961.41	1266.85	823.45	464.201	254.054
		[%]					-0.393807	-0.56674	-0.720163	-0.818107	-0.897462	-0.943882
	Energy Sector - Scope 2: Total CO2 equivalent	[Mt CO2 equi./yr]		475.222	486.628	450.131	323.753	219.128	121.894	76.4009	47.2717	34.7407
		[%]					-0.334701	-0.549701	-0.749514	-0.842999	-0.902859	-0.928609
	Energy Sector - Scope 3: Total CO2 equivalent	[Mt CO2 equi./yr]		33040.3	33827.1	31647.4	23874	16221.8	8892.75	4993.01	2108.52	463.454
		[%]					-0.294236	-0.52045	-0.737112	-0.852396	-0.937668	-0.986299
	Total Utilities Sector
	Utilities - Scope 1: Total CO2 equivalent	[Mt CO2 equi./yr]		1939.47	1986.01	2029.47	1363.52	1149.89	973.582	784.122	607.49	495.873
		[%]					-0.313439	-0.421008	-0.50978	-0.605178	-0.694116	-0.750317
	Utilities - Scope 2: Total CO2 equivalent	[Mt CO2 equi./yr]		280.094	286.793	389.689	225.649	178.611	126.76	80.7552	38.1181	9.26894
		[%]					-0.213198	-0.377213	-0.55801	-0.71842	-0.867088	-0.967681
	Utilities - Scope 3: Total CO2 equivalent	[Mt CO2 equi./yr]		20855.6	21356.1	20382.9	15839.8	11446.9	8163.78	5262.85	2385.49	477.698
		[%]					-0.258299	-0.463997	-0.61773	-0.753567	-0.888299	-0.977632
	Total Transport Sector			2018	2019	2020	2025	2030	2035	2040	2045	2050
	Aviation - Transport - Scope 1: Total CO2 equivalent	[Mt CO2 equi./yr]		16.0131	16.3974	14.9512	9.99665	6.26865	3.93215	2.25015	1.08727	0
		[%]					-0.390352	-0.617705	-0.760197	-0.862774	-0.933692	-1
	Aviation - Transport - Scope 2: Total CO2 equivalent	[Mt CO2 equi./yr]		0	0	0	5.90607	10.4414	25.0572	14.2725	4.07733	0
		[%]					0	0	0	0	0	0
	Aviation - Transport - Scope 3: Total CO2 equivalent	[Mt CO2 equi./yr]		914.168	936.108	692.8	578.046	479.366	184.543	38.5702	6.5523	0
		[%]					-0.3825	-0.487916	-0.802862	-0.958797	-0.993	-1
	Navigation - Transport - Scope 1: Total CO2 equivalent	[Mt CO2 equi./yr]		22.8759	23.4249	21.3588	14.2809	8.95521	5.61735	3.21449	1.55325	0
		[%]					-0.37572	-0.60853	-0.754442	-0.859481	-0.932101	-1
	Navigation - Transport - Scope 2: Total CO2 equivalent	[Mt CO2 equi./yr]		1.65391	1.69361	1.64414	4.17326	29.8589	11.6296	14.2832	5.14308	0
		[%]					0	0	0	0	0	0
	Navigation - Transport - Scope 3: Total CO2 equivalent	[Mt CO2 equi./yr]		775.17	793.774	735.335	747.279	533.367	538.105	104.681	0	0
		[%]					-0.0585748	-0.328062	-0.322094	-0.868122	-1	-1
	Road - Transport - Scope 1: Total CO2 equivalent	[Mt CO2 equi./yr]		178.432	182.714	166.599	111.391	69.8507	43.8154	25.0731	12.1153	0
		[%]					-0.390352	-0.617705	-0.760197	-0.862774	-0.933692	-1
	Road - Transport - Scope 2: Total CO2 equivalent	[Mt CO2 equi./yr]		33.7141	34.5232	31.0012	157.761	120.268	289.47	139.615	43.6123	0
		[%]					0	0	0	0	0	0
	Road - Transport - Scope 3: Total CO2 equivalent	[Mt CO2 equi./yr]		7054.06	7223.36	6578.06	6010.93	4769.15	1410.24	643.799	67.8517	0
		[%]					-0.167849	-0.339759	-0.804767	-0.910873	-0.990607	-1
	Transport - Scope 1: Total CO2 equivalent	[Mt CO2 equi./yr]		217.321	222.536	202.909	135.669	85.0745	53.3649	30.5377	14.7559	0
		[%]					-0.37572	-0.60853	-0.754442	-0.859481	-0.932101	-1
	Transport - Scope 2: Total CO2 equivalent	[Mt CO2 equi./yr]		35.368	36.2168	32.6454	167.84	160.568	326.157	168.171	52.8327	0
		[%]					3.74553	3.53994	8.22182	3.75489	0.4938	-1
	Transport - Scope 3: Total CO2 equivalent	[Mt CO2 equi./yr]		8743.4	8953.24	8006.19	7336.25	5781.89	2132.88	787.051	74.4039	0
		[%]					-0.160938	-0.338714	-0.756058	-0.909983	-0.99149	-1
	Water Utilities
	Water Utilities - Scope 1: Total CO2 equivalent	[Mt CO2 equi./yr]		75.359	77.1676	71.4133	52.6202	32.8677	22.0546	14.7435	4.49908	0
	Variation compared to 2019	[%]					-0.318105	-0.574073	-0.714199	-0.808942	-0.941697	-1
	Water Utilities - Scope 2: Total CO2 equivalent	[Mt CO2 equi./yr]		26.274	27.2775	23.3155	14.4124	7.08738	2.87294	1.37018	0.444373	0
	Variation compared to 2019	[%]					-0.471636	-0.740175	-0.894677	-0.949769	-0.983709	-1
	Water Utilities - Scope 3: Total CO2 equivalent	[Mt CO2 equi./yr]		821.802	830.02	838.321	881.083	925.138	971.394	1019.96	1070.96	1124.51
	Variation compared to 2019	[%]					0.0615202	0.114596	0.170326	0.228842	0.290284	0.354799
	Fishery
	Fishing Industry - Scope 1: Total CO2 equivalent	[Mt CO2 equi./yr]		28.7425	29.4324	29.5612	28.1346	24.8764	20.8519	15.6692	10.5707	0
	Variation compared to 2019	[%]					-0.0440946	-0.154794	-0.291532	-0.467621	-0.640849	-1
	Fishing Industry - Scope 2: Total CO2 equivalent	[Mt CO2 equi./yr]		3.93787	4.03238	3.621	2.73299	1.48987	0.737	0.481721	0.23961	0
	Variation compared to 2019	[%]					-0.32224	-0.630523	-0.81723	-0.880537	-0.940578	-1
	Fishing Industry - Scope 3: Total CO2 equivalent	[Mt CO2 equi./yr]		249.346	249.595	249.845	238.542	226.552	214.501	202.388	190.213	177.976
	Variation compared to 2019	[%]					-0.0442857	-0.0923229	-0.140606	-0.189137	-0.237915	-0.286943
	Agriculture, Food & Tobacco
	Agriculture, Food Processing &Tobacco - Scope 1: Total CO2 equivalent	[Mt CO2 equi./yr]		347.023	355.352	409.145	271.538	183.872	133.76	94.9143	30.4973	0
	Variation compared to 2019	[%]					-0.235863	-0.482564	-0.623583	-0.7329	-0.914177	-1
	Agriculture, Food Processing & Tobacco - Scope 2: Total CO2 equivalent	[Mt CO2 equi./yr]		952.528	975.389	876.003	632.349	326.025	138.514	67.7691	22.4265	0
	Variation compared to 2019	[%]					-0.351695	-0.665749	-0.857991	-0.930521	-0.977008	-1
	Agriculture, Food Processing & Tobacco - Scope 3: Total CO2 equivalent	[Mt CO2 equi./yr]		8881.53	8826.14	8770.75	6309.71	3773.54	3147.58	3513.87	3272.29	2866.76
	Variation compared to 2019	[%]					-0.285111	-0.572458	-0.64338	-0.601879	-0.62925	-0.675197
	Forestry & Wood
	Forestry, Wood Products - Scope 1: Total CO2 equivalent	[Mt CO2 equi./yr]		191.688	196.289	194.72	154.974	104.762	75.9429	53.6005	17.7324	0
	Variation compared to 2019	[%]					-0.210482	-0.466288	-0.613107	-0.72693	-0.909662	-1
	Forestry, Wood Products - Scope 2: Total CO2 equivalent	[Mt CO2 equi./yr]		480.49	492.022	449.776	258.83	127.992	52.4321	25.5057	8.58083	0
	Variation compared to 2019	[%]					-0.473946	-0.739866	-0.893436	-0.948161	-0.98256	-1
	Forestry, Wood Products - Scope 3: Total CO2 equivalent	[Mt CO2 equi./yr]		672.945	662.764	652.583	326.409	-127.364	-218.023	-118.714	-161.041	-231.816
	Variation compared to 2019	[%]					-0.507504	-1.19217	-1.32896	-1.17912	-1.24298	-1.34977
	Chemical Industries
	Scope 1: Total direct emissions in Carbon dioxide equivalent	[Mt CO2 equi./yr]		1220.86	1257.48	1300.36	993.714	706.606	554.439	322.769	174.739	0
	Variation compared to 2019	[%]					-0.20976	-0.43808	-0.559089	-0.743321	-0.861041	-1
	Scope 2: Emissions - Electricity generation	[Mt CO2 equi./yr]		739.177	761.352	771.658	498.739	263.959	114.936	57.5376	19.5475	0
	Variation compared to 2019	[%]					-0.344931	-0.653302	-0.849037	-0.924427	-0.974325	-1
	Scope 3: Emissions	[Mt CO2 equi./yr]		2539.32	2519.87	2500.41	1852.05	1220.07	990.504	774.945	731.625	681.88
	Variation compared to 2019	[%]					-0.265019	-0.515819	-0.606922	-0.692466	-0.709657	-0.729398
	Chemical Industries - Subsectors
	Pharmaceutical Industry - Scope 1"	[Mt CO2 equi./yr]		223.009	229.699	237.531	181.225	128.771	100.968	58.7373	31.7766	0
	Pharmaceutical Industry - Scope 2"	[Mt CO2 equi./yr]		196.516	202.412	205.151	133.41	70.8044	30.9158	15.5191	5.28675	0
	Pharmaceutical Industry - Scope 3"	[Mt CO2 equi./yr]		0	0	0	0	0	0	0	0	0
	Agricultural Chemicals - Scope 1"	[Mt CO2 equi./yr]		261.744	269.597	278.79	212.875	151.261	118.602	68.9955	37.3262	0
	Agricultural Chemicals - Scope 2"	[Mt CO2 equi./yr]		107.414	110.636	112.133	72.5901	38.5257	16.8217	8.44416	2.87659	0
	Agricultural Chemicals - Scope 3"	[Mt CO2 equi./yr]		0	0	0	0	0	0	0	0	0
	Inorganic Chemicals and Consumer Products - Scope 1"	[Mt CO2 equi./yr]		222.09	228.753	236.553	180.796	128.467	100.729	58.5983	31.7014	0
	Inorganic Chemicals and Consumer Products - Scope 2"	[Mt CO2 equi./yr]		198.629	204.588	207.358	134.234	71.2418	31.1068	15.615	5.3194	0
	Inorganic Chemicals and Consumer Products - Scope 3"	[Mt CO2 equi./yr]		0	0	0	0	0	0	0	0	0
	Manufactured Fibres & Synthetic Rubber - Scope 1"	[Mt CO2 equi./yr]		292.128	300.891	311.151	237.454	168.725	132.296	76.9618	41.6359	0
	Manufactured Fibres & Synthetic Rubber - Scope 2"	[Mt CO2 equi./yr]		37.5245	38.6502	39.1734	25.3591	13.4588	5.87661	2.94993	1.00493	0
	Manufactured Fibres & Synthetic Rubber - Scope 3"	[Mt CO2 equi./yr]		0	0	0	0	0	0	0	0	0
	Bulk Petrochemicals & Intermediates, Plastic Resins - Scope 1"	[Mt CO2 equi./yr]		221.888	228.545	236.338	181.363	129.382	101.845	59.4763	32.299	0
	Bulk Petrochemicals & Intermediates, Plastic Resins - Scope 2"	[Mt CO2 equi./yr]		199.093	205.066	207.842	133.146	69.9283	30.2152	15.0094	5.05986	0
	Bulk Petrochemicals & Intermediates, Plastic Resins - Scope 3"	[Mt CO2 equi./yr]		0	0	0	0	0	0	0	0	0
	Textile & Leather Industries
	Scope 1: Total direct emissions in Carbon dioxide equivalent	[Mt CO2 equi./yr]		174.022	178.199	165.122	151.358	109.23	86.9839	51.3928	28.2376	0
	Change to 2019	[%]					-0.15062	-0.387034	-0.511871	-0.711598	-0.841538	-1
	Scope 2: Emissions - Electricity generation	[Mt CO2 equi./yr]		176.361	180.594	162.17	126.644	68.2637	30.2722	15.4334	5.33972	0
	Change to 2019	[%]					-0.298738	-0.622005	-0.832374	-0.914541	-0.970432	-1
	Scope 3: Emissions	[Mt CO2 equi./yr]		38.6422	38.4255	38.2088	29.6313	24.0567	22.0462	21.6324	20.8624	19.9204
	Change to 2019	[%]					-0.228864	-0.37394	-0.426261	-0.437032	-0.45707	-0.481584
	Aluminium Industry
	Scope 1: Total direct emissions in Carbon dioxide equivalent	[Mt CO2 equi./yr]		398.433	401.234	393.57	337.162	308.155	296.673	281.626	276.001	270.146
	Change to 2019	[%]					-0.159687	-0.231983	-0.260599	-0.2981	-0.312119	-0.326712
	Scope 2: Electricity generation for aluminium production - emissions from electricity generation	[Mt CO2 equi./yr]		526.38	522.292	520.091	304.617	145.102	56.8775	26.1897	8.18854	0
	Change to 2019	[%]					-0.416769	-0.722183	-0.8911	-0.949856	-0.984322	-1
	Scope 3: Emissions	[Mt CO2 equi./yr]		72.0645	72.0636	72.0626	46.6931	15.4157	12.78	13.9025	16.026	18.2282
	Change to 2019						-0.352056	-0.786083	-0.822657	-0.807079	-0.777613	-0.747054
	Residential & Commercial Buildings and Construction
	Buildings - Scope 1: Total CO2 equivalent	[Mt CO2 equi./yr]		125.48	Total Energy, Gas, Oil & Coal Sector -	117.952	81.0505	54.335	37.8701	23.0862	12.263	0
	Change to 2019	[%]					-0.369216	-0.577132	-0.705272	-0.82033	-0.904562	-1
	Buildings - Scope 2: Total CO2 equivalent	[Mt CO2 equi./yr]		8091.54	8238.53	7562.92	5110.4	2493.54	1082.5	547.5	119.637	0
	Change to 2019	[%]					-0.379695	-0.697332	-0.868605	-0.933544	-0.985478	-1
	Buildings - Scope 3: Total CO2 equivalent	[Mt CO2 equi./yr]		1697.97	1690.18	1731.16	1959.43	1608.81	1388.85	1215.29	1045.39	884.746
	Change to 2019	[%]					0.159301	-0.0481442	-0.178283	-0.280975	-0.381491	-0.476539
	Residential Buildings - Scope 1: Total CO2 equivalent	[Mt CO2 equi./yr]		81.2062	83.1551	76.3342	51.516	33.6468	22.9891	13.7769	7.23332	0
	Change to 2019	[%]					-0.380484	-0.595374	-0.72354	-0.834323	-0.913014	-1
	Residential Buildings - Scope 2: Total CO2 equivalent	[Mt CO2 equi./yr]		3058.31	3131.71	2812.22	1855.2	793.404	270.571	120.778	21.0271	0
	Change to 2019	[%]					-0.407608	-0.746654	-0.913603	-0.961434	-0.993286	-1
	Residential Buildings - Scope 3: Total CO2 equivalent	[Mt CO2 equi./yr]		1093.83	1120.35	1073.25	1022.57	860.043	737.739	623.85	521.865	428.22
	Change to 2019	[%]					-0.0872767	-0.232342	-0.341508	-0.443163	-0.534193	-0.617779
	Commercial Buildings - Scope 1: Total CO2 equivalent	[Mt CO2 equi./yr]		44.274	45.3366	41.6178	29.5345	20.6882	14.881	9.30924	5.02972	0
	Change to 2019	[%]					-0.34855	-0.543675	-0.671765	-0.794664	-0.889058	-1
	Commercial Buildings - Scope 2: Total CO2 equivalent	[Mt CO2 equi./yr]		5033.23	5106.83	4750.71	3255.21	1700.14	811.928	426.723	98.6102	0
	Change to 2019	[%]					-0.362578	-0.667085	-0.841011	-0.916441	-0.980691	-1
	Commercial Buildings - Scope 3: Total CO2 equivalent	[Mt CO2 equi./yr]		596.359	610.818	585.141	586.246	528.81	477.546	421.544	362.881	305.316
	Change to 2019	[%]					-0.0402293	-0.13426	-0.218187	-0.30987	-0.40591	-0.500153
	Construction Buildings - Scope 1: Total CO2 equivalent	[Mt CO2 equi./yr]		125.48	128.492	117.952	81.0505	54.335	37.8701	23.0862	12.263	0
	Change to 2019	[%]					-0.369216	-0.577132	-0.705272	-0.82033	-0.904562	-1
	Construction Buildings - Scope 2: Total CO2 equivalent	[Mt CO2 equi./yr]		61.6478	63.1273	56.6872	36.0931	19.854	8.98506	4.67475	1.62568	0
	Change to 2019	[%]					-0.42825	-0.685492	-0.857668	-0.925947	-0.974248	-1
	Total Materials / Steel
	Scope 1: Total direct emissions in Carbon dioxide equivalent	[Mt CO2 equi./yr]		1047.62	1072.76	987.016	762.022	488.923	352.95	186.728	94.0107	0
	Change to 2019	[%]					-0.289661	-0.544237	-0.670988	-0.825937	-0.912365	-1
	Scope 2: Electricity generation for steel production	[Mt CO2 equi./yr]		629.502	644.61	578.848	459.426	223.33	95.6062	48.0347	16.3137	0
	Change to 2019	[%]					-0.287281	-0.653543	-0.851684	-0.925483	-0.974692	-1
	Scope 3: Emissions in Carbon dioxide equivalent	[Mt CO2 equi./yr]		1915.1	1979.91	1858.12	1756.99	1219.14	804.283	541.677	371.872	215.636
	Change to 2019	[%]		0	0	0	-0.112587	-0.384245	-0.593777	-0.726413	-0.812177	-0.891088
	Total Materials / Cement
	Scope 1: Total direct emissions in Carbon dioxide equivalent	[Mt CO2 equi./yr]		1690.18	1731.16	1658.39	1608.81	1388.85	1215.29	1045.39	884.746	733.536
	Change to 2019	[%]					-0.0706767	-0.197735	-0.297996	-0.396132	-0.48893	-0.576276
	Scope 2: Emissions - Electricity generation for cement production	[Mt CO2 equi./yr]		242.099	248.004	235.085	116.338	54.4159	21.1679	9.67385	2.979	0
	Change to 2019	[%]					-0.530904	-0.780585	-0.914647	-0.960993	-0.987988	-1
	Scope 3: Emissions	[Mt CO2 equi./yr]		8091.54	8238.53	7562.92	5110.4	2493.54	1082.5	547.5	119.637	0
	Change to 2019	[%]					-0.379695	-0.697332	-0.868605	-0.933544	-0.985478	-1

## Sheet: Chemical Industry
University of Technology Sydney / Institute for Sustainable Futures (UTS/ISF), Assoc. Prof. Dr Sven Teske, - Scope 1,2 and 3 analysis for main industry sectors - GLOBAL - November 2021, contact: sven.teske@uts.edu.au
Financial Sector:	Chemical Industries
	Parameter	Unit		2017	2018	2019	2025	2030	2035	2040	2045	2050				Key Indicators:	Chemical Industries
Economic Development by Sector	Pharmaceutical Industry - Economic value	[bn $ GDP]		969.762	998.854	1028.82	1314.21	1551.34	1827.7	2104.06	2417.28	2730.5			Economic Development - Textile		2017	2018	2019	2025	2030	2035	2040	2045	2050
	average growth rate	[%/a]					0.0462325	0.0461713	0.0485312	0.0497674	0.0519064	0.0533552				Specialties, Inorganic Chemicals, Consumer Products	1155.04	1189.69	1225.38	1558.21	1839.36	2167.03	2494.7	2866.07	3237.44
	Agricultural Chemicals - Economic value	[bn $ GDP]		314.676	324.117	333.84	424.515	501.112	590.381	679.65	780.827	882.003				Bulk Petrochemicals & Intermediates, Plastic Resins	1051.74	1083.29	1115.79	1418.85	1674.86	1973.22	2271.59	2609.75	2947.91
	average growth rate	[%/a]					0.0452685	0.0455505	0.0480284	0.0493264	0.0514972	0.0529675				Pharmaceutical Industry	969.762	998.854	1028.82	1314.21	1551.34	1827.7	2104.06	2417.28	2730.5
	Specialties, Inorganic Chemicals, Consumer Products - Economic value	[bn $ GDP]		1155.04	1189.69	1225.38	1558.21	1839.36	2167.03	2494.7	2866.07	3237.44				Agricultural Chemicals	314.676	324.117	333.84	424.515	501.112	590.381	679.65	780.827	882.003
	average growth rate	[%/a]					0.0452685	0.0455505	0.0480284	0.0493264	0.0514972	0.0529675				Manufactured Fibres & Synthetic Rubber	185.277	190.835	196.56	249.948	295.047	347.608	400.168	459.74	519.31
	Manufactured Fibres & Synthetic Rubber - Economic value	[bn $ GDP]		185.277	190.835	196.56	249.948	295.047	347.608	400.168	459.74	519.31				Total Chemical Industries	3676.49	3786.79	3900.39	4965.73	5861.73	6905.94	7950.15	9133.67	10317.2
	average growth rate	[%/a]					0.0452685	0.0455505	0.0480284	0.0493264	0.0514972	0.0529675					2017	2018	2019	2025	2030	2035	2040	2045	2050
	Bulk Petrochemicals & Intermediates, Plastic Resins - Economic value	[bn $ GDP]		1051.74	1083.29	1115.79	1418.85	1674.86	1973.22	2271.59	2609.75	2947.91			Economic Development - Leather	Pharmaceutical Industry	5.0234	5.0234	5.0234	4.53956	4.35798	4.18366	4.01631	3.85566	3.70143
	average growth rate	[%/a]					0.0452685	0.0455505	0.0480284	0.0493264	0.0514972	0.0529675				Agricultural Chemicals	8.3705	8.3705	8.3705	7.56428	7.26171	6.97124	6.69239	6.42469	6.16771
	Total Chemical Industry	[bn $ GDP]		3676.49	3786.79	3900.39	4965.73	5861.73	6905.94	7950.15	9133.67	10317.2				Inorganic Chemicals and Consumer Products	4.217	4.217	4.217	3.81083	3.6584	3.51206	3.37158	3.23672	3.10725
	average growth rate	[%/a]					0.0455228	0.0457142	0.0481611	0.0494427	0.0516051	0.0530698				Manufactured Fibres & Synthetic Rubber	4.9665	4.9665	4.9665	4.48814	4.30862	4.13627	3.97082	3.81199	3.65951
	Chemical Industry - Sector share (Global/Total GDP)	[%]		0.030103	0.030103	0.030103	0.0297594	0.0297594	0.0297594	0.0297594	0.0297594	0.0297594				Bulk Petrochemicals & Intermediates, Plastic Resins	4.642	4.642	4.642	4.1512	3.94364	3.74646	3.55914	3.38118	3.21212
Energy Intensities	Chemical Industries - Energy Intensities															Energy intensities - primary feedstocks	0	0	0	0	0	0	0	0	0
	Pharmaceutical Industry	[MJ/$GDP]		5.0234	5.0234	5.0234	4.53956	4.35798	4.18366	4.01631	3.85566	3.70143				Petroleum Refining	54.16	54.16	54.16	51.452	48.8794	46.4354	44.1137	41.908	39.8126
	Agricultural Chemicals	[MJ/$GDP]		8.3705	8.3705	8.3705	7.56428	7.26171	6.97124	6.69239	6.42469	6.16771				Alkali and chlorine manufacturing	63.85	63.85	63.85	60.6575	57.6246	54.7434	52.0062	49.4059	46.9356
	Inorganic Chemicals and Consumer Products	[MJ/$GDP]		4.217	4.217	4.217	3.81083	3.6584	3.51206	3.37158	3.23672	3.10725				All other basic inorganic chemical manufacturing	54.34	54.34	54.34	51.623	49.0418	46.5898	44.2603	42.0473	39.9449
	Manufactured Fibres & Synthetic Rubber	[MJ/$GDP]		4.9665	4.9665	4.9665	4.48814	4.30862	4.13627	3.97082	3.81199	3.65951				Chemical fertilizer (except potash) manufacturing	110.41	110.41	110.41	104.889	99.645	94.6628	89.9296	85.4332	81.1615
	Bulk Petrochemicals & Intermediates, Plastic Resins	[MJ/$GDP]		4.642	4.642	4.642	4.1512	3.94364	3.74646	3.55914	3.38118	3.21212			Carbon intensity		2017	2018	2019	2025	2030	2035	2040	2045	2050
	Energy intensities - primary feedstocks	[MJ/$GDP]														Pharmaceutical Industry	4871.5	5017.65	5168.17	5965.94	6760.71	7646.47	8450.55	9320.22	10106.8
	Petroleum Refining	[MJ/$GDP]		54.16	54.16	54.16	51.452	48.8794	46.4354	44.1137	41.908	39.8126				Agricultural Chemicals	2634	2713.02	2794.41	3211.15	3638.93	4115.69	4548.48	5016.58	5439.93
	Alkali and chlorine manufacturing	[MJ/$GDP]		63.85	63.85	63.85	60.6575	57.6246	54.7434	52.0062	49.4059	46.9356				Inorganic Chemicals and Consumer Products	4870.8	5016.92	5167.43	5938.06	6729.12	7610.74	8411.07	9276.67	10059.5
	All other basic inorganic chemical manufacturing	[MJ/$GDP]		54.34	54.34	54.34	51.623	49.0418	46.5898	44.2603	42.0473	39.9449				Manufactured Fibres & Synthetic Rubber	920.176	947.782	976.215	1121.8	1271.25	1437.8	1588.99	1752.52	1900.42
	Chemical fertilizer (except potash) manufacturing	[MJ/$GDP]		110.41	110.41	110.41	104.889	99.645	94.6628	89.9296	85.4332	81.1615				Bulk Petrochemicals & Intermediates, Plastic Resins	4882.17	5028.64	5179.5	5889.93	6605.06	7392.6	8084.88	8824.04	9469.03
																Total Chemical Industry	16613.3	16612.8	17011.5	22126.9	25005.1	28203.3	31084	34190	36975.7
	Chemical Industries - average energy intensity	[MJ/$GDP]		4.51926	4.38749	4.36193	3.63651	3.56378	3.49251	3.42266	3.3542	3.28712
	Variation compared to 2019	[%]					-0.166307	-0.182981	-0.199321	-0.215335	-0.231028	-0.246407					2017	2018	2019	2025	2030	2035	2040	2045	2050
ENERGY SUPPLY	Energy Demand by Industry Sub-Sector														Scope 1 & 2	Chemical Industries "Scope1	1194.48	1220.86	1257.48	993.714	706.606	554.439	322.769	174.739	0
	Pharmaceutical Industry	[PJ/a]		4871.5	5017.65	5168.17	5965.94	6760.71	7646.47	8450.55	9320.22	10106.8	X			Chemical Industries "Scope2	724.687	739.177	761.352	498.739	263.959	114.936	57.5376	19.5475	0
	variation compared to 2019	[%]					0.15436	0.308143	0.47953	0.635113	0.803387	0.955577	X
	Agricultural Chemicals	[PJ/a]		2634	2713.02	2794.41	3211.15	3638.93	4115.69	4548.48	5016.58	5439.93	X
	variation compared to 2019	[%]					0.149133	0.302219	0.47283	0.627708	0.795221	0.946722	X
	Inorganic Chemicals and Consumer Products	[PJ/a]		4870.8	5016.92	5167.43	5938.06	6729.12	7610.74	8411.07	9276.67	10059.5	X
	variation compared to 2019	[%]					0.148967	0.302031	0.472617	0.627473	0.794961	0.94644	X
	Manufactured Fibres & Synthetic Rubber	[PJ/a]		920.176	947.782	976.215	1121.8	1271.25	1437.8	1588.99	1752.52	1900.42	X
	variation compared to 2019	[%]					-0.598555	-0.545075	-0.485473	-0.431367	-0.372847	-0.319921	X
	Bulk Petrochemicals & Intermediates, Plastic Resins	[PJ/a]		4882.17	5028.64	5179.5	5889.93	6605.06	7392.6	8084.88	8824.04	9469.03
		[%]
	Total Chemical Industry	[PJ/a]		16613.3	16612.8	17011.5	22126.9	25005.1	28203.3	31084	34190	36975.7	X
	variation compared to 2019	[%]					6.91827	7.94825	9.09277	10.1236	11.2352	12.232	X
	Chemical Industry - Electricity Demand by Subsector
	Pharmaceutical Industry	[PJ/a]		1349.31	1389.79	1431.48	1652.45	1872.59	2117.92	2340.64	2581.52	2799.38	X
		[TWh/a]		374.809	386.053	397.635	459.014	520.163	588.312	650.178	717.089	777.605	X
	Agricultural Chemicals	[PJ/a]		737.519	759.645	782.434	899.121	1018.9	1152.39	1273.57	1404.64	1523.18	X
		[TWh/a]		204.866	211.012	217.343	249.756	283.028	320.109	353.771	390.178	423.106	X
	Inorganic Chemicals and Consumer Products	[PJ/a]		1363.82	1404.74	1446.88	1662.66	1884.15	2131.01	2355.1	2597.47	2816.67	X
		[TWh/a]		378.84	390.205	401.911	461.849	523.376	591.947	654.194	721.519	782.409	X
	Manufactured Fibres & Synthetic Rubber	[PJ/a]		257.649	265.379	273.34	314.104	355.949	402.584	444.918	490.706	532.117	X
		[TWh/a]		71.5693	73.7164	75.9278	87.2512	98.8747	111.829	123.588	136.307	147.81	X
	Bulk Petrochemicals & Intermediates, Plastic Resins	[PJ/a]		1367.01	1408.02	1450.26	1649.18	1849.42	2069.93	2263.77	2470.73	2651.33	X
		[TWh/a]		379.725	391.116	402.85	458.106	513.727	574.98	628.824	686.314	736.48	X
	Total Chemical Industry	[PJ/a]		5075.31	5227.57	5384.4	6177.51	6981.01	7873.84	8678	9545.07	10322.7	X
		[TWh/a]		1409.81	1452.1	1495.67	1715.98	1939.17	2187.18	2410.55	2651.41	2867.41	X
	variation compared to 2019						0.147299	0.296525	0.462343	0.611693	0.772727	0.917146	X
	Electricity Supply												X
	Specific CO2 emissions per kWh (according to scenario)	[gCO2/kWh]		514.032	509.039	509.039	290.644	136.12	52.55	23.869	7.37251	0	X
	Renewables share for Industry Sector (according to scenario)	[%]		0.23822	0.245432	0.245432	0.520582	0.740767	0.885133	0.948415	0.981649	1	X
													X
	Heat Demand	[PJ/a]		12011.8	11878.2	12163.3	15949.4	18024.1	20329.5	22406	24645	26653
	Heat share:	[%]		0.581937	0.559422	0.559422	0.56458	0.56458	0.56458	0.56458	0.56458	0.56458
	Heat demand < 100°C	[PJ/a]	0.180509	2168.24	2144.13	2195.59	2879.01	3253.51	3669.66	4044.49	4448.64	4811.12
	Heat demand 100-500°C	[PJ/a]	0.223804	2688.28	2658.39	2722.19	3569.53	4033.86	4549.81	5014.55	5515.64	5965.05
	Heat demand 500-1000°C	[PJ/a]	0.47795	5741.02	5677.19	5813.44	7623	8614.6	9716.46	10708.9	11779.1	12738.8
	Heat demand > 1000°C	[PJ/a]	0.117737	1414.23	1398.5	1432.07	1877.83	2122.1	2393.53	2638.01	2901.62	3138.04
	Industry Process Heat (incl. industry CHP) Supply			1	1	1	0.999111	1	1	1	1	1	X
	Coal	[%]		0.342184	0.3338	0.3338	0.179458	0.108474	0.0580217	0	0	0	X
	Oil	[%]		0.142995	0.136911	0.136911	0.0545699	0.0315786	0.00930958	0	0	0
	Gas	[%]		0.346421	0.359992	0.359992	0.37913	0.247987	0.2173	0.171669	0.084206	0	X
	Renewable Heat (Bio Energy, Geothermal & Solar thermal)	[%]		0.0944327	0.0939203	0.0939203	0.241005	0.323699	0.266532	0.205271	0.211269	0.249041	X
	Electricity for heat	[%]		0.00540137	0.00542885	0.00542885	0.0844604	0.219312	0.361946	0.494886	0.549572	0.597216
	Heat (District)	[%]		0.068567	0.0699485	0.0699485	0.0604866	0.0608922	0.0656545	0.0708692	0.0712048	0.070649
	Hydrogen & Synthetic fuels	[%]		0	0	0	0.000889271	0.00805711	0.0212355	0.0573053	0.083748	0.0830942	X
ENERGY RELATED CO2-EMISSIONS by Sub-Sector	CO2 emissions												X
	Pharmaceutical Industry - Heat"	[million t CO2 equiv./a]		218.19	223.009	229.699	181.225	128.771	100.968	58.7373	31.7766	0	X
	Pharmaceutical Industry - Scope 1"	[million t CO2 equiv./a]		218.19	223.009	229.699	181.225	128.771	100.968	58.7373	31.7766	0
	Pharmaceutical Industry - Scope 2"	[million t CO2 equiv./a]		192.664	196.516	202.412	133.41	70.8044	30.9158	15.5191	5.28675	0	X
	Pharmaceutical Industry - Scope 3"	[million t CO2 equiv./a]											X
	Agricultural Chemicals - Heat"	[million t CO2 equiv./a]		256.089	261.744	269.597	212.875	151.261	118.602	68.9955	37.3262	0	X
	Agricultural Chemicals - Scope 1"	[million t CO2 equiv./a]		256.089	261.744	269.597	212.875	151.261	118.602	68.9955	37.3262	0
	Agricultural Chemicals - Scope 2"	[million t CO2 equiv./a]		105.308	107.414	110.636	72.5901	38.5257	16.8217	8.44416	2.87659	0	X
	Agricultural Chemicals - Scope 3"	[million t CO2 equiv./a]											X
	Inorganic Chemicals and Consumer Products - Heat"	[million t CO2 equiv./a]		217.291	222.09	228.753	180.796	128.467	100.729	58.5983	31.7014	0	X
	Inorganic Chemicals and Consumer Products - Scope 1"	[million t CO2 equiv./a]		217.291	222.09	228.753	180.796	128.467	100.729	58.5983	31.7014	0
	Inorganic Chemicals and Consumer Products - Scope 2"	[million t CO2 equiv./a]		194.736	198.629	204.588	134.234	71.2418	31.1068	15.615	5.3194	0	X
	Inorganic Chemicals and Consumer Products - Scope 3"	[million t CO2 equiv./a]											X
	Manufactured Fibres & Synthetic Rubber - Heat"	[million t CO2 equiv./a]		285.815	292.128	300.891	237.454	168.725	132.296	76.9618	41.6359	0	X
	Manufactured Fibres & Synthetic Rubber - Scope 1"	[million t CO2 equiv./a]		285.815	292.128	300.891	237.454	168.725	132.296	76.9618	41.6359	0
	Manufactured Fibres & Synthetic Rubber - Scope 2"	[million t CO2 equiv./a]		36.7889	37.5245	38.6502	25.3591	13.4588	5.87661	2.94993	1.00493	0	X
	Manufactured Fibres & Synthetic Rubber - Scope 3"	[million t CO2 equiv./a]											X
	Bulk Petrochemicals & Intermediates, Plastic Resins - Heat"	[million t CO2 equiv./a]		217.094	221.888	228.545	181.363	129.382	101.845	59.4763	32.299	0	X
	Bulk Petrochemicals & Intermediates, Plastic Resins - Scope 1"	[million t CO2 equiv./a]		217.094	221.888	228.545	181.363	129.382	101.845	59.4763	32.299	0
	Bulk Petrochemicals & Intermediates, Plastic Resins - Scope 2"	[million t CO2 equiv./a]		195.191	199.093	205.066	133.146	69.9283	30.2152	15.0094	5.05986	0	X
	Bulk Petrochemicals & Intermediates, Plastic Resins - Scope 3"	[million t CO2 equiv./a]											X
	Cooling, Refrigeration, Foams & Propellants	[million t CO2 equiv./a]		2102.54	2082.55	2062.56	1455.12	858.684	641.354	424.358	380.811	337.035
	Ammonia: Chemical Industry	Mt NH3/yr		44.238	44.4883	44.7386	43.4636	41.2722	41.8458	42.4492	42.3081	40.6177
	Semiconductor industry	kt NF3/yr		1.26175	1.21357	1.1654	0.820234	0.523409	0.490696	0.457983	0.416919	0.375878
	Industry: Byproduct chemical production of fertilizer & adipic acid (for fibers and synthetic products)	kt N2O/yr		1644.94	1649.91	1654.88	1448.01	1331.92	1287.74	1295.15	1298.5	1278.47
	CO2 emissions - power supply	[million. t CO2/a]		724.687	739.177	761.352	498.739	263.959	114.936	57.5376	19.5475	0
	CO2 emissions - heat supply	[million. t CO2/a]		1194.48	1220.86	1257.48	993.714	706.606	554.439	322.769	174.739	0
	CO2 emissions - total energy supply	[million. t CO2/a]		1919.17	1960.04	2018.84	1492.45	970.565	669.376	380.307	194.287	0
	Chemical Industry total non-energy GHG			2558.77	2539.32	2519.87	1852.05	1220.07	990.504	774.945	731.625	681.88
	Total Chemical Industry												X
	Scope 1: Total direct emissions in Carbon dioxide equivalent	[million t CO2 equiv./a]		1194.48	1220.86	1257.48	993.714	706.606	554.439	322.769	174.739	0	X
	Variation compared to 2019	[%]					-0.20976	-0.43808	-0.559089	-0.743321	-0.861041	-1	X
	Scope 2: Emissions - Electricity generation	[million t CO2 equiv./a]		724.687	739.177	761.352	498.739	263.959	114.936	57.5376	19.5475	0	X
	Variation compared to 2019	[%]					-0.344931	-0.653302	-0.849037	-0.924427	-0.974325	-1	X
	Scope 3: Emissions	[million t CO2 equiv./a]		2558.77	2539.32	2519.87	1852.05	1220.07	990.504	774.945	731.625	681.88
	Variation compared to 2019	[%]					-0.265019	-0.515819	-0.606922	-0.692466	-0.709657	-0.729398
	Total energy related CO2 Emissions	[million. t CO2/a]		1919.17	1960.04	2018.84	1492.45	970.565	669.376	380.307	194.287	0	X
	CO2 Emission reduction compared to 2019	[%]					-0.260736	-0.519245	-0.668435	-0.811621	-0.903763	-1	X
	specific ENERGY RELATED CO2 emissions - Textile Industry	[kg CO2/$]											X
	Deviation compared to 2019	[%]					0	0	0	0	0	0	X
	specific ENERGY RELATED CO2 emissions - Leather Industry	[kg CO2/$]											X
	Deviation compared to 2019	[%]					0	0	0	0	0	0	X
	Chemical Industry: specific CO2 emissions per $ GDP	[kg CO2/$]		0.324896	0.3224	0.3224	0.200114	0.120546	0.0802844	0.0405991	0.0191313	0	X
	Deviation compared to 2019	[%]					-0.379297	-0.626098	-0.750979	-0.874072	-0.94066	-1	X
													X
Assumptions													X
	parameter	[unit]		2017	2018	2019 [estimated]	2025	2030	2035	2040	2045	2050	X
	Global GDP	[bn $ GDP]		122118	125782	129555	142592	196715	231758	266801	306519	346236	X
	Pharmaceutical Industry - Economic value	[bn $ GDP]		969.762	998.854	1028.82	1314.21	1551.34	1827.7	2104.06	2417.28	2730.5	X
	GDP - Share from Chemical Industry Market Value	[%]		0.2638	0.2638	0.2638	0.265	0.265	0.265	0.265	0.265	0.265	X
	Agricultural Chemicals - Economic value	[bn $ GDP]		314.676	324.117	333.84	424.515	501.112	590.381	679.65	780.827	882.003	X
	GDP - Share from Chemical Industry Market Value	[%]		0.0856	0.0856	0.0856	0.0856	0.0856	0.0856	0.0856	0.0856	0.0856	X
	Specialties, Inorganic Chemicals, Consumer Products - Economic value	[bn $ GDP]		1155.04	1189.69	1225.38	1558.21	1839.36	2167.03	2494.7	2866.07	3237.44	X
	GDP - Share from Chemical Industry Market Value	[%]		0.3142	0.3142	0.3142	0.3142	0.3142	0.3142	0.3142	0.3142	0.3142	X
	Manufactured Fibres & Synthetic Rubber - Economic value	[bn $ GDP]		185.277	190.835	196.56	249.948	295.047	347.608	400.168	459.74	519.31	X
	GDP - Share from Chemical Industry Market Value	[%]		0.0504	0.0504	0.0504	0.0504	0.0504	0.0504	0.0504	0.0504	0.0504	X
	Bulk Petrochemicals & Intermediates, Plastic Resins - Economic value	[bn $ GDP]		1051.74	1083.29	1115.79	1418.85	1674.86	1973.22	2271.59	2609.75	2947.91	X
	GDP - Share from Chemical Industry Market Value	[%]		0.2861	0.2861	0.2861	0.2861	0.2861	0.2861	0.2861	0.2861	0.2861	X
	Total Chemical Industry	[bn $ GDP]		3676.49	3786.79	3900.39	4965.73	5861.73	6905.94	7950.15	9133.67	10317.2	X
	GDP - Share from Chemical Industry Market Value	[%]		0.2638	0.2638	0.2638	0.265	0.265	0.265	0.265	0.265	0.265	X
	Assumed Efficiency Improvements - industry sectors												X
	Pharmaceutical Industry	[%/a]					0.008	0.008	0.008	0.008	0.008	0.008
	Agricultural Chemicals	[%/a]					0.008	0.008	0.008	0.008	0.008	0.008
	Inorganic Chemicals and Consumer Products	[%/a]					0.008	0.008	0.008	0.008	0.008	0.008
	Manufactured Fibres & Synthetic Rubber	[%/a]					0.008	0.008	0.008	0.008	0.008	0.008
	Bulk Petrochemicals & Intermediates, Plastic Resins	[%/a]					0.01	0.01	0.01	0.01	0.01	0.01
	Feedstocks
	Petroleum Refining	[%/a]					0.01	0.01	0.01	0.01	0.01	0.01
	Alkali and chlorine manufacturing	[%/a]					0.01	0.01	0.01	0.01	0.01	0.01
	All other basic inorganic chemical manufacturing	[%/a]					0.01	0.01	0.01	0.01	0.01	0.01
	Chemical fertilizer (except potash) manufacturing	[%/a]					0.01	0.01	0.01	0.01	0.01	0.01
													X
	Emission factor primary energy hard coal to CO2	[kt CO2/PJ]		93	93	93	93	93	93	93	93	93	X
	Emission factor primary energy oil to CO2	[kt CO2/PJ]		75	75	75	75	75	75	75	75	75	X
	Emission factor primary energy gas to CO2	[kt CO2/PJ]		56	56	56	56	56	56	56	56	56	X
	Textile & Leather Process related GHG emissions (non-energy)	CHECK		0	0	0	0	0	0	0	0	0	X
													X
															0
															#NAME?

## Sheet: Alu
University of Technology Sydney / Institute for Sustainable Futures (UTS/ISF), Assoc. Prof. Dr Sven Teske, - Scope 1,2 and 3 analysis for main industry sectors - GLOBAL - November 2021, contact: sven.teske@uts.edu.au
Financial Sector:	Aluminium Industry
	Parameter	Unit		2017	2018	2019	2025	2030	2035	2040	2045	2050
				Base year	Base year	[estimated]	Projection
Aluminium DEMAND	Minning bauxite - production volume in mega tonnes per year	[Mt/a]		327	370	324.781	368.194	403.246	438.298	473.349	508.401	543.452	X			Key Indicators: Aluminium
	Mining bauxite - variation compared to 2019	[%]					0.133671	0.241595	0.349519	0.457443	0.565366	0.67329	X
	Energy Demand - Mining bauxite and Alumina processing	[PJ/a]		1420.53	1412.8	1408.77	1449.15	1439	1427.65	1415.25	1401.94	1387.84	X
	Energy Demand - Mining bauxite - variation compared to 2019	[%]					0.0286662	0.0214563	0.0134003	0.00460168	-0.00484608	-0.0148586	X		Product Demand		2017	2018	2019	2025	2030	2035	2040	2045	2050
	Annual production volume- aluminium Industry	[Mt/a]		84.48	84.6991	84.0272	96.3256	106.46	116.595	126.73	136.865	147	X			Minning bauxite - production volume in mega tonnes per year	327	370	324.781	368.194	403.246	438.298	473.349	508.401	543.452
	Annual production volume- aluminium Industry - variation to 2019	[%]					0.146362	0.266976	0.38759	0.508204	0.628818	0.749433	X			Annual production volume- aluminium Industry	84.48	84.6991	84.0272	96.3256	106.46	116.595	126.73	136.865	147
PRODUCT PARAMETER	Primary aluminium production - share on total production	[%]		0.68	0.68	0.68	0.658333	0.636667	0.615	0.593333	0.571667	0.55102	X			Primary aluminium production - share on total production	0.68	0.68	0.68	0.658333	0.636667	0.615	0.593333	0.571667	0.55102
	Secondary/scrap aluminium - share on total production	[%]		0.32	0.32	0.32	0.341667	0.363333	0.385	0.406667	0.428333	0.44898	X			Secondary/scrap aluminium - share on total production	0.32	0.32	0.32	0.341667	0.363333	0.385	0.406667	0.428333	0.44898
	Average Energy Intensity in aluminium production	[PJ/Mt]		58.9474	58.9474	58.9474	55.773	52.7062	49.7578	46.9239	44.2005	41.6551	X				2017	2018	2019	2025	2030	2035	2040	2045	2050
	Energy Intensity - PRIMARY aluminium	[PJ/Mt]		84.9414	84.9414	84.9414	82.8407	80.7714	78.7538	76.7867	74.8687	72.9987	X		Product Parameter	Energy Intensity - PRIMARY aluminium	84.9414	84.9414	84.9414	82.8407	80.7714	78.7538	76.7867	74.8687	72.9987
	Energy Intensity - SECONDARY aluminium	[PJ/Mt]		3.71	3.71	3.71	3.61817	3.52772	3.43953	3.35354	3.2697	3.18796	X			Primary Aluminium - Energy intensity - Electricity (Anode, Electrolysis + Ingot)	55.8	55.8	55.8	54.4189	53.0584	51.7319	50.4386	49.1777	47.9482
	Share of electricity in electricity in AVERAGE aluminium production	[%]		0.58097	0.582031	0.581358	0.58349	0.586605	0.589573	0.592404	0.595108	0.597693	X			Energy Intensity - SECONDARY aluminium	3.71	3.71	3.71	3.61817	3.52772	3.43953	3.35354	3.2697	3.18796
	Share of electricity in electricity in PRIMARY aluminium production	[%]		0.664611	0.664611	0.664611	0.664598	0.664583	0.664569	0.664554	0.664539	0.664524	X			Secondary Aluminium - Energy intensity - Electricity (Anode, Electrolysis + Ingot)	2.79	2.79	2.79	2.72094	2.65292	2.5866	2.52193	2.45888	2.39741
	Share of electricity in electricity in SECONDARY aluminium production	[%]		0.752022	0.752022	0.752022	0.752022	0.752022	0.752022	0.752022	0.752022	0.752022	X			Product Energy Intensity	58.9474	58.9474	58.9474	55.773	52.7062	49.7578	46.9239	44.2005	41.6551
ENERGY SUPPLY	Energy demand - aluminium production												X
	Total Electricity Demand - aluminium Industry	[PJ/a]		3713.88	3722.64	3693.73	3860.2	3923.92	3981.98	4034.64	4082.13	4124.67	X		Carbon intensity		2017	2018	2019	2025	2030	2035	2040	2045	2050
	Total Electricity Demand - aluminium Industry (including re-melting)	[TWh/a]		1031.63	1034.07	1026.04	1048.07	1065.99	1082.35	1097.23	1110.69	1122.78	X			CO2 emissions - power supply	530.293	526.38	522.292	304.617	145.102	56.8775	26.1897	8.18854	0
	Electricity Demand - Primary aluminium	[TWh/a]					1026.6	1039.51	1051.13	1061.53	1070.74	1078.83	X			CO2 emissions - heat supply	183.794	186.686	191.166	108.389	67.9534	46.7583	23.5698	11.2423	0
	Electricity Demand - Secondary aluminium (excluding re-melting)	[TWh/a]					21.4744	26.4774	31.2168	35.7027	39.9448	43.9524	X			Process related emissions	211.2	211.748	210.068	228.773	240.201	249.915	258.056	264.759	270.146
	Specific CO2 emissions - Electricity (according to scenario)	[gCO2/kWh]		514.032	509.039	509.039	290.644	136.12	52.55	23.869	7.37251	0	X
		[million. t CO2/TWh]		0.514032	0.509039	0.509039	0.290644	0.13612	0.05255	0.023869	0.00737251	0	X
	Renewables share for Industry Sector (according to scenario)	[%]		0.23822	0.245432	0.245432	0.520582	0.740767	0.885133	0.948415	0.981649	1	X
	Total Process Heat Demand - aluminium Industry	[PJ/a]		2966.94	3036.96	3109.85	2581.01	2590.49	2597.01	2600.79	2602.02	2600.89	X
	Process Heat Demand - Primary aluminium	[PJ/a]					2555.52	2559.06	2559.95	2558.4	2554.6	2548.71	X
	Process Heaty Demand - Secondary aluminium	[PJ/a]					25.4923	31.4313	37.0575	42.3827	47.4184	52.1759	X
	Heat demand < 100°C	[PJ/a]		248.533	254.398	260.504	216.205	216.999	217.545	217.861	217.964	217.869
	Heat demand 100-500°C	[PJ/a]		46.0898	47.1775	48.3097	40.0946	40.2418	40.3431	40.4017	40.4208	40.4033
	Heat demand 500-1000°C	[PJ/a]		542.885	555.696	569.033	472.268	474.002	475.195	475.886	476.111	475.904
	Heat demand > 1000°C	[PJ/a]		2129.44	2179.69	2232	1852.45	1859.25	1863.93	1866.64	1867.52	1866.71
	Industry Process Heat (incl. industry CHP) for aluminium production			1	1	1	1	1	1	1	1	1	X
	Coal	[%]		0.342184	0.3338	0.3338	0.179458	0.108474	0.0580217	0	0	0	X				2017	2018	2019	2025	2030	2035	2040	2045	2050
	Oil	[%]		0.142995	0.136911	0.136911	0.0545699	0.0315786	0.00930958	0	0	0
	Gas	[%]		0.346421	0.359992	0.359992	0.37913	0.247987	0.2173	0.171669	0.084206	0	X		Scope 1 & 2	Scope 1: Total direct emissions in Carbon dioxide equivalent	394.994	398.433	401.234	337.162	308.155	296.673	281.626	276.001	270.146
	Renewables	[%]		0.0944327	0.0939203	0.0939203	0.241005	0.323699	0.266532	0.205271	0.211269	0.249041	X			Scope 2: Electricity generation for aluminium production - emissions from electricity generation	530.293	526.38	522.292	304.617	145.102	56.8775	26.1897	8.18854	0
	Electricity for heat	[%]		0.00540137	0.00542885	0.00542885	0.0844604	0.219312	0.361946	0.494886	0.549572	0.597216
	Heat (District)	[%]		0.068567	0.0699485	0.0699485	0.0604866	0.0608922	0.0656545	0.0708692	0.0712048	0.070649
	Hydrogen & Synthetic fuels	[%]		0	0	0	0.000889271	0.00805711	0.0212355	0.0573053	0.083748	0.0830942	X
CO2 & GHG	CO2 emissions												X
	CO2 emissions - power supply	[million. t CO2/a]		530.293	526.38	522.292	304.617	145.102	56.8775	26.1897	8.18854	0	X
	CO2 emissions - power - variation compared to 2019	[%]					-0.416769	-0.722183	-0.8911	-0.949856	-0.984322	-1	X
	CO2 emissions - heat supply	[million. t CO2/a]		183.794	186.686	191.166	108.389	67.9534	46.7583	23.5698	11.2423	0	X
	CO2 emissions - heat - variation compared to 2019	[%]					-0.433011	-0.644532	-0.755405	-0.876705	-0.941191	-1	X
	CO2 emissions - total energy supply	[million. t CO2/a]		714.087	713.066	713.458	413.006	213.055	103.636	49.7595	19.4309	0	X
	CO2 emissions - heat - variation compared to 2019	[%]					-0.421121	-0.701377	-0.854742	-0.930256	-0.972765	-1	X
	Process related emissions	[million. t CO2/a]		211.2	211.748	210.068	228.773	240.201	249.915	258.056	264.759	270.146	X
	Process related emissions - variation compared to 2019	[%]					0.0890435	0.143446	0.189685	0.228442	0.260349	0.285994	X
	Tetrafluoromethane	[million t CO2 equiv./a]		72.0655	72.0645	72.0636	46.6931	15.4157	12.78	13.9025	16.026	18.2282
		[%]
Scope													X
	Scope 1: Total direct emissions in Carbon dioxide equivalent	[million t CO2 equiv./a]		394.994	398.433	401.234	337.162	308.155	296.673	281.626	276.001	270.146	X
	Change to 2019	[%]					-0.159687	-0.231983	-0.260599	-0.2981	-0.312119	-0.326712	X
	Scope 2: Electricity generation for aluminium production - emissions from electricity generation	[million t CO2 equiv./a]		530.293	526.38	522.292	304.617	145.102	56.8775	26.1897	8.18854	0	X
	Change to 2019	[%]					-0.416769	-0.722183	-0.8911	-0.949856	-0.984322	-1	X
	Scope 3: Emissions	[million t CO2 equiv./a]		72.0655	72.0645	72.0636	46.6931	15.4157	12.78	13.9025	16.026	18.2282
	Change to 2019	[%]					-0.352056	-0.786083	-0.822657	-0.807079	-0.777613	-0.747054
MATERIALS / STEEL	Specific ENERGY RELATED CO2 emissions per ton of aluminium	[tCO2/ton alu]		4.67559	4.7041	4.77505	3.50024	2.89455	2.54447	2.22225	2.01659	1.83773	X
	Deviation compared to 2019	[%]					-0.266974	-0.393818	-0.467133	-0.534612	-0.577681	-0.615139	X
	Specific PROCESS RELATED CO2 emissions per ton of aluminium	[tCO2/ton alu]		2.5	2.5	2.5	2.375	2.25625	2.14344	2.03627	1.93445	1.83773	X
	Deviation compared to 2019	[%]					-0.502623	-0.527492	-0.551117	-0.573561	-0.594883	-0.615139	X
	Specific CO2 emissions per ton of aluminium (energy + process)	[tCO2/ton alu]		7.17559	7.2041	7.27505	5.87524	5.1508	4.68791	4.25851	3.95105	3.67546	X
	Deviation compared to 2019	[%]					-0.192413	-0.291991	-0.355619	-0.414641	-0.456905	-0.494786	X
	Total Final Energy Demand	[PJ/a]		6680.83	6759.6	6803.57	6441.21	6514.41	6578.99	6635.42	6684.14	6725.56	X
	Deviation Energy Demand compared to 2019	[%]					-0.0532605	-0.0425017	-0.0330092	-0.0247149	-0.0175544	-0.0114668	X
	Product Energy Intensity	[PJ/ton alu]		58.9474	58.9474	58.9474	55.773	52.7062	49.7578	46.9239	44.2005	41.6551	X
	Deviation compared to 2019	[%]					-0.0538507	-0.105877	-0.155894	-0.20397	-0.25017	-0.293351	X
													X
Assumptions													X
	parameter	[unit]		2017	2018	2019 [estimated]	2025	2030	2035	2040	2045	2050
	Global Aluminium production	[Mt/a]		84.48	84.6991	84.0272	96.3256	106.46	116.595	126.73	136.865	147
	Global Primary Aluminium Production	[Mt/a]		64	64.166	63.657	67.9133	70.5307	73.148	75.7653	78.3827	81
	Global Recyling Aluminium (excluding re-melting as part of primary)	[Mt/a]		20.48	20.5331	20.3702	28.4123	35.9298	43.4474	50.9649	58.4825	66
	Calculated annual growth rate for global aluminium market	0					0.021043	0.0190397	0.0173847	0.0159944	0.01481	0.013789
	Global Bauxit Mining - estimation based on aluminium growth projection	[Mt/a]		327	370	324.781	368.194	403.246	438.298	473.349	508.401	543.452
	Global Alumina refineries/production	[Mt/a]		131	130	129.912	136.804	139.075	141.251	143.34	145.345	147.273
	Bauxite to Alumina ratio	[%]		0.400612	0.351351	0.4	0.405357	0.414286	0.423214	0.432143	0.441071	0.45
	Alumina to primary Aluminium ratio	[%]		0.48855	0.493585	0.49	0.496429	0.507143	0.517857	0.528571	0.539286	0.55
	Global: Primary aluminium production share on total production	[%]		0.68	0.68	0.68	0.658333	0.636667	0.615	0.593333	0.571667	0.55102
	Global: Secondary aluminium production share on total production	[%]		0.32	0.32	0.32	0.341667	0.363333	0.385	0.406667	0.428333	0.44898
	Energy intensities			2017	2018	2019	2025	2030	2035	2040	2045	2050
	Bauxite Mining - Energy Intensity	[PJ/Mt]		0.7214	0.7214	0.7214	0.705237	0.689316	0.673794	0.658659	0.643902	0.629515
	Bauxit mining - Fuels for mining maschinary >> Currently 1.5 kg fuel oil per ton Bauxite / Fuel Oil = 45.6 kg/MJ	[PJ/Mt]		0.0684	0.0684	0.0684	0.0684	0.0684	0.0684	0.0684	0.0684	0.0684
	Bauxite mining - Alumina Electricity Demand	[PJ/Mt]		0.653	0.653	0.653	0.636837	0.620916	0.605394	0.590259	0.575502	0.561115
	see above in TWh	[TWh/Mt]		0.181388	0.181388	0.181388	0.176899	0.172476	0.168164	0.16396	0.159861	0.155865
	Bauxit mining and Alumina refining - Thermal energy	[PJ/Mt]		10.02	10.02	10.02	9.77199	9.52769	9.2895	9.05726	8.83083	8.61006
	Primary Aluminium - Energy intensity - Electricity (Anode, Electrolysis + Ingot)	[PJ/Mt]		55.8	55.8	55.8	54.4189	53.0584	51.7319	50.4386	49.1777	47.9482
	see above in TWh	[TWh/Mt]		15.5	15.5	15.5	15.1163	14.7384	14.3699	14.0107	13.6604	13.3189
	Primary Aluminium - Energy intensity - Thermal (Anode, Electrolysis + Ingot)	[PJ/Mt]		18.4	18.4	18.4	17.9446	17.496	17.0586	16.6321	16.2163	15.8109
	Secondary Aluminium - Energy intensity - Electricity (Anode, Electrolysis + Ingot)	[PJ/Mt]		2.79	2.79	2.79	2.72094	2.65292	2.5866	2.52193	2.45888	2.39741
	see above in TWh	[TWh/Mt]		0.774998	0.774998	0.774998	0.755816	0.73692	0.718497	0.700535	0.683021	0.665946
	Secondary Aluminium - Energy intensity - Thermal (Anode, Electrolysis + Ingot)	[PJ/Mt]		0.92	0.92	0.92	0.897229	0.874798	0.852928	0.831605	0.810815	0.790544
	Aluminium Industry - Calculated Energy Demand
	Total Electricity Demand - Aluminium Industry	[PJ/a]		3713.88	3722.64	3693.73	3860.2	3923.92	3981.98	4034.64	4082.13	4124.67
	Used Energy Process Heat Aluminium Industry	[PJ/a]		2509.06	2502.14	2491.75	2581.01	2590.49	2597.01	2600.79	2602.02	2600.89
	Global: Bauxit & Alumina - Electricity Demand	[PJ/a]		85.543	84.89	84.8327	87.1218	86.3537	85.5126	84.6076	83.6466	82.6369
	Global: Bauxit & Alumina - Fuels Demand	[PJ/a]		22.3668	25.308	22.215	25.1845	27.582	29.9796	32.3771	34.7746	37.1721
	Global: Bauxit & Alumina - Thermal Demand	[PJ/a]		1312.62	1302.6	1301.72	1336.85	1325.06	1312.15	1298.27	1283.52	1268.03
	Global: Aluminium - Electricity Demand	[PJ/a]		3628.34	3637.75	3608.89	3773.08	3837.56	3896.47	3950.03	3998.48	4042.04
	see above in TWh	[TWh/a]		1007.87	1010.49	1002.47	1048.08	1065.99	1082.35	1097.23	1110.69	1122.79
	Global: Aluminium - Thermal Demand	[PJ/a]		1196.44	1199.54	1190.03	1244.17	1265.43	1284.86	1302.52	1318.5	1332.86
	Global: Aluminium Industry - total energy demand:	[PJ/a]		6245.31	6250.09	6207.69	6466.4	6541.99	6608.97	6667.8	6718.92	6762.73
	Global aluminium Industry CO2 emissions 2019 according to SBTi	[Mt CO2]		1100	1100	1100							X
	Specific energy related CO2 emissions aluminium production - max:	[t CO2 equivalent / ton]											X
	Specific energy related CO2 emissions aluminium production - min:	[t CO2 equivalent / ton]											X
	Specific energy related CO2 emissions aluminium production - Global average:	[t CO2 equivalent / ton]		2.5	2.5	2.5	2.375	2.25625	2.14344	2.03627	1.93445	1.83773	X
	Emission factor primary energy hard coal to CO2	[kt CO2/PJ]		93	93	93	93	93	93	93	93	93	X
	Emission factor primary energy oil to CO2	[kt CO2/PJ]		75	75	75	75	75	75	75	75	75	X
	Emission factor primary energy gas to CO2	[kt CO2/PJ]		56	56	56	56	56	56	56	56	56	X
													X
													X
																0
															#NAME?
																#NAME?

## Sheet: Steel
University of Technology Sydney / Institute for Sustainable Futures (UTS/ISF), Assoc. Prof. Dr Sven Teske, - Scope 1,2 and 3 analysis for main industry sectors - GLOBAL - November 2021, contact: sven.teske@uts.edu.au
Financial Sector:	Steel
	Parameter	Unit		2017	2018	2019	2025	2030	2035	2040	2045	2050
				Base year	Base year	[estimated]	Projection
STEEL DEMAND	Regional: Minning iron ore - production volume in mega tonnes per year	[Mt/a]		2167.1	2262.43	2339	2376.87	2511.41	2675.7	2850.75	3061.92	3288.72	X			Key Indicators: Minerals / Steel
	Mining iron ore - variation compared to 2019	[%]					0.0161905	0.0737107	0.143953	0.218792	0.309072	0.406041	X
	Energy Demand - Mining iron ore	[PJ/a]		153.808	158.408	162.21	159.904	164.731	171.12	177.757	186.151	194.941	X
	Energy Demand - Mining iron ore - variation compared to 2019	[%]					-0.0142161	0.0155434	0.0549313	0.0958468	0.147595	0.201787	X		Product Demand		2017	2018	2019	2025	2030	2035	2040	2045	2050
	Annual production volume- Iron & Steel Industry	[Mt/a]		1732.2	1808.4	1869.6	1904.19	2018.44	2159.73	2310.91	2495.78	2695.45	X			Iron Ore Mining	2167.1	2262.43	2339	2376.87	2511.41	2675.7	2850.75	3061.92	3288.72
	Annual production volume- Iron & Steel Industry - variation to 2019	[%]					0.0185	0.07961	0.155183	0.236045	0.334929	0.441723	X			Steel Production	1732.2	1808.4	1869.6	1904.19	2018.44	2159.73	2310.91	2495.78	2695.45
PRODUCT PARAMETER	Primary steel production - share on total production	[%]		0.65	0.65	0.65	0.628333	0.606667	0.585	0.563333	0.541667	0.52	X			Primary Steel Production	0.65	0.65	0.65	0.628333	0.606667	0.585	0.563333	0.541667	0.52
	Secondary/scrap steel - share on total production	[%]		0.35	0.35	0.35	0.371667	0.393333	0.415	0.436667	0.458333	0.48	X			Secondary Steel Production	0.35	0.35	0.35	0.371667	0.393333	0.415	0.436667	0.458333	0.48
	Average Energy Intensity in steel production	[GJ/ton]		19.3	18.6	18.6	12.8091	12.4123	12.2007	11.9848	11.7188	11.42	X				2017	2018	2019	2025	2030	2035	2040	2045	2050
	Energy Intensity - PRIMARY steel	[GJ/ton]		18	18	18	15.5	15.5	15.5	15.5	15.5	15.5	X		Product Parameter	Energy Intensity - Primary -	18	18	18	15.5	15.5	15.5	15.5	15.5	15.5
	Energy Intensity - SECONDARY steel	[GJ/ton]		9.4	9.2	9.1	8.26	7.65	7.55	7.45	7.25	7	X			Electricity - Intensity - Primary -	0.1	0.1	0.1	0.0861111	0.0861111	0.0861111	0.0861111	0.0861111	0.0861111
	Share of electricity in electricity in AVERAGE steel production	[%]		0.203717	0.207121	0.207121	0.238736	0.240638	0.250435	0.260143	0.267993	0.274766	X			Energy Intensity - Secondary -	9.4	9.2	9.1	8.26	7.65	7.55	7.45	7.25	7
	Share of electricity in electricity in PRIMARY steel production	[%]		0.02	0.02	0.02	0.02	0.02	0.02	0.02	0.02	0.02	X			Electricity - Intensity - Secondary -	2.37611	2.32556	2.30028	2.08794	1.93375	1.90847	1.88319	1.83264	1.76944
	Share of electricity in electricity in SECONDARY steel production	[%]		0.91	0.91	0.91	0.91	0.91	0.91	0.91	0.91	0.91	X			Average Energy Intensity - Steel	19.3	18.6	18.6	12.8091	12.4123	12.2007	11.9848	11.7188	11.42
ENERGY SUPPLY	Energy demand - steel production												X
	Total Electricity Demand - Iron & Steel Industry	[PJ/a]		4205.57	4451.93	4558.78	5690.58	5906.47	6549.61	7244.74	7965.97	8676.1	X		Carbon intensity		2017	2018	2019	2025	2030	2035	2040	2045	2050
	Total Electricity Demand - Iron & Steel Industry	[TWh/a]		1168.21	1236.65	1266.33	1580.72	1640.69	1819.34	2012.43	2212.77	2410.03	X			Energy-Related CO2 emissions - Power -	600.5	629.502	644.61	459.426	223.33	95.6062	48.0347	16.3137	0
	Electricity Demand - Primary Steel	[TWh/a]					103.029	105.445	108.796	112.101	116.412	120.696	X			Energy-Related CO2 emissions - Process Heat/thermal -	1018.33	1047.62	1072.76	762.022	488.923	352.95	186.728	94.0107	0
	Electricity Demand - Secondary Steel	[TWh/a]					1477.69	1535.24	1710.54	1900.33	2096.36	2289.33	X			Specific Process-Related CO2 emissions	1834.4	1915.1	1979.91	1756.99	1219.14	804.283	541.677	371.872	215.636
	Specific CO2 emissions - Electricity (according to scenario)	[gCO2/kWh]		514.032	509.039	509.039	290.644	136.12	52.55	23.869	7.37251	0	X
		[million. t CO2/TWh]		0.514032	0.509039	0.509039	0.290644	0.13612	0.05255	0.023869	0.00737251	0	X
	Renewables share for Industry Sector (according to scenario)	[%]		0.23822	0.245432	0.245432	0.520582	0.740767	0.885133	0.948415	0.981649	1	X
	Total Process Heat Demand - Iron & Steel Industry (Final energy)	[PJ/a]		16438.6	17042.4	17451.4	18145.6	18638.5	19603.3	20604.3	21758.6	22900.2	X
	Process Heat Demand - Primary Steel	[PJ/a]					13796.7	14120.2	14569	15011.5	15588.8	16162.5	X
	Process Heaty Demand - Secondary Steel	[PJ/a]					4348.97	4518.36	5034.28	5592.84	6169.77	6737.72	X
	Heat Demand	[PJ/a]		12387.4	12754.4	13060.5	18145.6	18638.5	19603.3	20604.3	21758.6	22900.2
	Heat share:	[%]		0.746545	0.741262	0.741262	0.761264	0.759362	0.749565	0.739857	0.732007	0.725234
	Heat demand < 100°C	[PJ/a]		564.434	581.157	595.105	2341.22	2404.82	2529.29	2658.45	2807.38	2954.68
	Heat demand 100-500°C	[PJ/a]		200.454	206.393	211.347	336.164	345.295	363.168	381.712	403.097	424.246
	Heat demand 500-1000°C	[PJ/a]		2361.12	2431.07	2489.42	5037.72	5174.56	5442.4	5720.31	6040.78	6357.72
	Heat demand > 1000°C	[PJ/a]		9261.37	9535.76	9764.62	10430.5	10713.9	11268.4	11843.8	12507.4	13163.6
	Industry Process Heat (incl. industry CHP) for Steel production			1	1	1	0.999111	0.991943	0.978765	0.942695	0.916252	0.916906	X
	Coal	[%]		0.342184	0.3338	0.3338	0.179458	0.108474	0.0580217	0	0	0	X				2017	2018	2019	2025	2030	2035	2040	2045	2050
	Oil	[%]		0.142995	0.136911	0.136911	0.0545699	0.0315786	0.00930958	0	0	0
	Gas	[%]		0.346421	0.359992	0.359992	0.37913	0.247987	0.2173	0.171669	0.084206	0	X		Scope 1 & 2	Iron & Steel - Scope 1	1018.33	1047.62	1072.76	762.022	488.923	352.95	186.728	94.0107	0
	Renewables	[%]		0.0944327	0.0939203	0.0939203	0.241005	0.323699	0.266532	0.205271	0.211269	0.249041	X			Iron & Steel - Scope 2	600.5	629.502	644.61	459.426	223.33	95.6062	48.0347	16.3137	0
	Electricity for heat	[%]		0.00540137	0.00542885	0.00542885	0.0844604	0.219312	0.361946	0.494886	0.549572	0.597216
	Heat (District)	[%]		0.068567	0.0699485	0.0699485	0.0604866	0.0608922	0.0656545	0.0708692	0.0712048	0.070649
	Hydrogen & Synthetic fuels	[%]		0	0	0	0.000889271	0.00805711	0.0212355	0.0573053	0.083748	0.0830942	X
ENERGY RELATED CO2-EMISSIONS	CO2 emissions												X
	CO2 emissions - power supply	[million. t CO2/a]		600.5	629.502	644.61	459.426	223.33	95.6062	48.0347	16.3137	0	X
	CO2 emissions - power - variation compared to 2019	[%]					-0.287281	-0.653543	-0.851684	-0.925483	-0.974692	-1	X
	CO2 emissions - heat supply	[million. t CO2/a]		1018.33	1047.62	1072.76	762.022	488.923	352.95	186.728	94.0107	0	X
	CO2 emissions - heat - variation compared to 2019	[%]					-0.289661	-0.544237	-0.670988	-0.825937	-0.912365	-1	X
	CO2 emissions - total energy supply	[million. t CO2/a]		1618.83	1677.12	1717.37	1221.45	712.253	448.557	234.762	110.324	0	X
	CO2 emissions - heat - variation compared to 2019	[%]					-0.288768	-0.585265	-0.738812	-0.863301	-0.93576	-1	X
	Process related emissions	[million. t CO2/a]		1834.4	1915.1	1979.91	1756.99	1219.14	804.283	541.677	371.872	215.636	X
	Process related emissions - variation compared to 2019	[%]					-0.112587	-0.384245	-0.593777	-0.726413	-0.812177	-0.891088	X
SCOPE													X
	Scope 1: Total direct emissions in Carbon dioxide equivalent	[million t CO2 equiv./a]		1018.33	1047.62	1072.76	762.022	488.923	352.95	186.728	94.0107	0	X
	Change to 2019	[%]					-0.289661	-0.544237	-0.670988	-0.825937	-0.912365	-1	X
	Scope 2: Electricity generation for steel production - emissions from electricity generation	[million t CO2 equiv./a]		600.5	629.502	644.61	459.426	223.33	95.6062	48.0347	16.3137	0	X
	Change to 2019	[%]					-0.287281	-0.653543	-0.851684	-0.925483	-0.974692	-1	X
	Scope 3: Emissions in Carbon dioxide equivalent	[million t CO2 equiv./a]		1834.4	1915.1	1979.91	1756.99	1219.14	804.283	541.677	371.872	215.636
	Change to 2019	[%]					-0.112587	-0.384245	-0.593777	-0.726413	-0.812177	-0.891088
MATERIALS / STEEL	Specific ENERGY RELATED CO2 emissions per ton of steel	[tCO2/ton steel]		0.587881	0.579305	0.573791	0.400182	0.242229	0.163423	0.0808026	0.0376678	0	X
	Deviation compared to 2019	[%]					-0.302564	-0.577845	-0.715186	-0.859177	-0.934353	-1	X
	Specific PROCESS RELATED CO2 emissions per ton of steel	[tCO2/ton steel]		1.059	1.059	1.059	0.9227	0.604	0.3724	0.2344	0.149	0.08	X
	Deviation compared to 2019	[%]					0.608078	0.0526489	-0.350983	-0.591489	-0.740323	-0.860576	X
	Specific CO2 emissions per ton of steel (energy + process)	[tCO2/ton steel]		1.64688	1.63831	1.63279	1.32288	0.846229	0.535823	0.315203	0.186668	0.08	X
	Deviation compared to 2019	[%]					-0.189803	-0.481729	-0.671836	-0.806955	-0.885676	-0.951004	X
	Total Final Energy Demand	[PJ/a]		20644.2	21494.3	22010.2	23836.2	24545	26152.9	27849.1	29724.6	31576.3	X
	Deviation Energy Demand compared to 2019	[%]					0.0829636	0.115167	0.188218	0.265281	0.350492	0.434624	X
	Product Energy Intensity	[GJ/ton steel]		19.3	18.6	18.6	12.8091	12.4123	12.2007	11.9848	11.7188	11.42	X
	Deviation compared to 2019	[%]					-0.311337	-0.33267	-0.344046	-0.355654	-0.36996	-0.386022	X
													X
Assumptions													X
	parameter	[unit]		2017	2018	2019 [estimated]	2025	2030	2035	2040	2045	2050
Iron ore mining	share of iron ore mining of total mining activity in the region.	[%]											X
													X
	Global Iron Ore Production - estimation based on steel growth projection			2167.1	2262.43	2339	2376.87	2511.41	2675.7	2850.75	3061.92	3288.72	X
	Regional Iron Ore Production - estimation based on steel growth projection			30.7	30.7	30.7	32.1619	33.9824	36.2055	38.5741	41.4315	44.5005	X
	Global: Annual production volume - Iron & Steel Industry	[Mt/a]		1732.2	1808.4	1869.6	1904.19	2018.44	2159.73	2310.91	2495.78	2695.45	X
	OECD Europe: Annual production volume- Iron & Steel Industry	[Mt/a]		217.3	217.3	217.3	219.37	221.853	224.756	227.696	231.07	234.493	X
	Calculated annual growth rate for global steel market	[%/a]					0.00952381	0.0113208	0.0130841	0.0130841	0.0148148	0.0148148	X
	Global: Annual energy demand - Iron & Steel Industry	[EJ]		33.58	33.57	33.57							X
	Global: Annual electricity demand - Iron & Steel Industry	[TWh/a]		1130.56	1200	1200							X
	Europe: Annual energy demand - Iron & Steel Industry	[EJ]		4.21252	4.03382	3.90178							X
	Europe: Annual electricity demand - Iron & Steel Industry	[TWh/a]		141.825	144.194	139.473							X
	Market share of iron ore mining from overall regional mining	[%]		0.05	0.05	0.05							X
	Energy Intensity Iron Ore Mining	[PJ/Mt]		0.0709743	0.0700167	0.0693501	0.067275	0.0655931	0.0639533	0.0623545	0.0607956	0.0592757	X
	Global: Average Energy Intensity in steel production	[GJ/ton]		19.3	18.6	18.6	12.8091	12.4123	12.2007	11.9848	11.7188	11.42	X
	Global range: Average Energy Intensity in PRIMARY steel production	[GJ/ton]		18	18	18	15.5	15.5	15.5	15.5	15.5	15.5	X
	Global range: Average Energy Intensity in Secondary steel production	[GJ/ton]		9.4	9.2	9.1	8.26	7.65	7.55	7.45	7.25	7	X
	Europe: Average Energy Intensity in steel production	[GJ/ton]		18.6	18.6	18.6	16.54	16.3528	16.0902	15.8276	15.565	15.3024	X
	Europe: Average Energy Intensity in PRIMARY steel production	[GJ/ton]		21	21	21	21	21.12	21.12	21.12	21.12	21.12	X
	Europe: Average Energy Intensity in Secondary steel production	[GJ/ton]		9	9	9	9	9	9	9	9	9	X
	Primary steel production - electricity demand	[GJ/ton]		0.36	0.36	0.36	0.31	0.31	0.31	0.31	0.31	0.31	X
	Primary steel production - process heat demand	[GJ/ton]		13.4378	13.3427	13.3427	11.5312	11.5312	11.5312	11.5312	11.5312	11.5312	X
	Secondary steel production - electricity demand	[GJ/ton]		8.554	8.372	8.281	7.5166	6.9615	6.8705	6.7795	6.5975	6.37	X
	Secondary steel production - process heat demand	[GJ/ton]		7.01752	6.81961	6.74548	6.14502	5.69121	5.61681	5.54242	5.39363	5.20764	X
	PRIMARY steel production	[%]		0.65	0.65	0.65	0.628333	0.606667	0.585	0.563333	0.541667	0.52	X
	SECONDARY steel production (Share of scrap)	[%]		0.35	0.35	0.35	0.371667	0.393333	0.415	0.436667	0.458333	0.48	X
	Share of electricity in electricity in PRIMARY steel production	[%]		0.02	0.02	0.02	0.02	0.02	0.02	0.02	0.02	0.02	X
	Share of electricity in electricity in SECONDARY steel production	[%]		0.91	0.91	0.91	0.91	0.91	0.91	0.91	0.91	0.91	X
	Electricity Intensity -PRIMARY steel production	[TWh/Mt]		0.1	0.1	0.1	0.0861111	0.0861111	0.0861111	0.0861111	0.0861111	0.0861111	X
	Electricity Intensity - Secondary steel production	[TWh/Mt]		2.37611	2.32556	2.30028	2.08794	1.93375	1.90847	1.88319	1.83264	1.76944	X
	Global Steel Industry CO2 emissions 2019 according to SBTi	[Mt CO2]		2104	2105	2106							X
	Specific process emissions steel production - max:	[t CO2 / ton crude steel]		3.1									X
	Specific process emission steels production - min:	[t CO2 / ton crude steel]		1.6									X
	Specific process emissions - assume in calculation (Global Average)	[t CO2 / ton crude steel]		1.059	1.059	1.059	0.9227	0.604	0.3724	0.2344	0.149	0.08	X
	Basic Oxygen Furnace (BOF) - Production Share:	[%]		0.65	0.65	0.65	0.575	0.35	0.2	0.1	0.05	0	X
	Basic Oxygen Furnace (BOF) - Emission Factor:	[t CO2 / ton steel]		1.46	1.46	1.46	1.46	1.46	1.46	1.46	1.46	1.46	X
	Open Hearth Furnace (OHF) - Production Share:	[%]		0.05	0.05	0.05	0.03	0.025	0.01	0.01	0	0	X
	Open Hearth Furnace (OHF) - Emission Factor:	[t CO2 / ton steel]		1.72	1.72	1.72	1.72	1.72	1.72	1.72	1.72	1.72	X
	Electric Arc Furnace (EAF) - Production Share:	[%]		0.3	0.3	0.3	0.395	0.625	0.79	0.89	0.95	1	X
	Electric Arc Furnace (EAF) - Emission Factor:	[t CO2 / ton steel]		0.08	0.08	0.08	0.08	0.08	0.08	0.08	0.08	0.08	X
	Emission factor primary energy hard coal to CO2	[kt CO2/PJ]		93	93	93	93	93	93	93	93	93	X
	Emission factor primary energy oil to CO2	[kt CO2/PJ]		75	75	75	75	75	75	75	75	75	X
	Emission factor primary energy gas to CO2	[kt CO2/PJ]		56	56	56	56	56	56	56	56	56	X
													X
													X
																0
															#NAME?
																#NAME?

## Sheet: Elec. Generation
University of Technology Sydney / Institute for Sustainable Futures (UTS/ISF), Assoc. Prof. Dr Sven Teske, - GLOBAL 1.5C pathway - OneEarth Climate Model- November 2021, contact: sven.teske@uts.edu.au
		Global
		1.5˚C
		Electricity generation [TWh/a]
			2018	2019	2025	2030	2035	2040	2045	2050
		Power plants	22461.3	23000.4	27297.6	34641.5	52045	60956.8	67211.8	72326.5
		- Hard coal (& non-renewable waste)	5931.19	6073.54	4333.57	1348.68	144.708	0	0	0
		- Lignite	1640.97	1680.35	270.848	177.014	168.826	82.6994	0	0
		- Gas	4973.46	5092.82	4604.42	4046.03	3135.33	1791.82	739.452	0
		of which from H2	0	0	27.0848	168.585	723.538	1102.66	1478.9	1904.44
		- Oil	739.213	756.951	487.527	337.169	60.2949	13.7832	0	0
		- Diesel
		- Nuclear	2699.68	2764.47	2112.62	1517.26	916.482	275.665	147.89	0
		- Biomass (& renewable waste)	339.752	347.906	866.715	758.63	868.246	860.089	922.851	990.327
		- Hydro	4213.93	4315.06	4333.57	4888.95	5426.54	5788.96	5915.61	6348.14
		- Wind	1273.41	1303.97	4256.8	8139.22	15132.6	20287.1	25128.1	28894.2
		of which wind offshore	0	0	909.582	1709.43	3586.81	4905.93	6500.55	7781.54
		- PV	554.382	567.687	5489.86	11152.7	19921.4	22759.7	23414	23080.1
		- Geothermal	84.0151	86.0315	270.848	674.338	1205.9	1929.65	2366.25	3174.07
		- Solar thermal power plants	11.3214	11.5932	243.763	1432.97	4341.23	6064.63	7098.74	7935.18
		- Ocean energy	1.00526	1.02939	81.2545	168.585	482.359	689.162	887.342	1269.63
		Combined heat and power plants	4153.54	4253.22	3022.58	2920.29	3250.45	3643.99	3629.58	3623.17
		- Hard coal (& non-renewable waste)	2281.33	2336.08	844.659	551.219	351.835	193.224	0	0
		- Lignite	202.324	207.179	136.422	128.913	143.487	0	0	0
		- Gas	1393.55	1426.99	1499.06	1433.43	1309.59	872.287	381.084	0
		of which from H2						73.7641
		- Oil	54.0342	55.331	50.3044	43.6441	27.1466	19.8782	0	0
		- Biomass (& renewable waste)	217.364	222.581	487.589	718.201	1242.1	2151.46	2518.83	2763.87
		- Geothermal	4.94113	5.05971	3.81204	44.0763	58.1083	73.7641	91.2535	121.853
		- Hydrogen	0	0	0.735328	0.812976	118.183	259.62	638.407	737.445
		CHP by producer
		- Main activity producers	3507.46	3591.64	2287.26	2107.32	2345.56	2576.32	2540.56	2444.4
		- Autoproducers	646.077	661.583	735.328	812.976	904.888	993.91	1089.02	1178.77
		Total generation	26393.5	27027	29910.1	36968.1	54477.6	62990.9	69118.6	74333.5
		- Fossil	17216.1	17629.2	12226.8	8066.09	5341.22	2973.69	1120.54	0
		- Hard coal (& non-renewable waste)	8212.52	8409.62	5178.23	1899.9	496.542	193.224	0	0
		- Lignite	1843.29	1887.53	407.27	305.927	312.313	82.6994	0	0
		- Gas	6367.01	6519.81	6103.48	5479.46	4444.92	2664.11	1120.54	0
		- Oil	793.247	812.282	537.831	380.813	87.4415	33.6614	0	0
		- Diesel
		- Nuclear	2699.68	2764.47	2112.62	1517.26	916.482	275.665	147.89	0
		- Hydrogen	0	0	27.8202	169.398	841.722	1362.28	2117.31	2641.89
		- of which renewable H2
		- Renewables (w/o renewable hydrogen)	6477.81	6633.28	15570.6	27384.8	48219.9	59741.6	67850.2	74333.5
		- Hydro	4213.93	4315.06	4333.57	4888.95	5426.54	5788.96	5915.61	6348.14
		- Wind	1273.41	1303.97	4256.8	8139.22	15132.6	20287.1	25128.1	28894.2
		- PV	554.382	567.687	5489.86	11152.7	19921.4	22759.7	23414	23080.1
		- Biomass (& renewable waste)	339.752	347.906	866.715	758.63	868.246	860.089	922.851	990.327
		- Geothermal	84.0151	86.0315	270.848	674.338	1205.9	1929.65	2366.25	3174.07
		- Solar thermal power plants	11.3214	11.5932	243.763	1432.97	4341.23	6064.63	7098.74	7935.18
		- Ocean energy	1.00526	1.02939	81.2545	168.585	482.359	689.162	887.342	1269.63
		Import	728.34	745.82	0	0	0	0	0	0
		- Import RES
		Export	725.398	742.808	0	0	0	0	0	0
		Distribution losses	1597.26	1597.26	2076.37	2452.58	3451.7	3820.06	4084.46	4374.98
		Own consumption electricity	1563.79	1563.79	2076.37	2531.7	3451.7	3820.06	4084.46	4229.14
		Electricity for hydrogen production	0	0	294.051	1093.18	4291.51	6512.97	8942.97	10114.7
		Electricity for synfuel production	0	0	7.78693e-06	6.68198	44.9531	128.998	157.33	167.462
		Final energy consumption (electricity)	23235.4	23869	25463.3	30884	43237.8	48708.9	51849.4	55447.3
		Variable RES (PV, Wind, Ocean)	1828.8	1872.69	9827.91	19460.5	35536.3	43736	49429.4	53243.9
		Share of variable RES	0.0692895	0.0692895	0.328582	0.526412	0.65231	0.694322	0.715139	0.716284
		RES share (domestic generation)	0.245432	0.245432	0.520582	0.740767	0.885133	0.948415	0.981649	1
		CHP share (of total generation)	0.157369	0.157369	0.101056	0.078995	0.0596658	0.0578495	0.0525123	0.0487421
		EE-Anteil ohne H2	0.245432	0.245432	0.520582	0.740767	0.885133	0.948415	0.981649	1
		Input values for standard diagram	2018	2019	2025	2030	2035	2040	2045	2050
		Nuclear	2699.68	2764.47	2112.62	1517.26	916.482	275.665	147.89	0
		Coal	10055.8	10297.1	5585.5	2205.82	808.855	275.923	0	0
		Gas & oil	7160.25	7332.1	6641.32	5860.27	4532.36	2697.77	1120.54	0
		Hydrogen	0	0	27.8202	169.398	841.722	1362.28	2117.31	2641.89
		Biomass & waste	339.752	347.906	866.715	758.63	868.246	860.089	922.851	990.327
		Hydro	4213.93	4315.06	4333.57	4888.95	5426.54	5788.96	5915.61	6348.14
		Wind	1273.41	1303.97	4256.8	8139.22	15132.6	20287.1	25128.1	28894.2
		Geothermal	84.0151	86.0315	270.848	674.338	1205.9	1929.65	2366.25	3174.07
		PV	554.382	567.687	5489.86	11152.7	19921.4	22759.7	23414	23080.1
		Solar thermal	11.3214	11.5932	243.763	1432.97	4341.23	6064.63	7098.74	7935.18
		Ocean energy	1.00526	1.02939	81.2545	168.585	482.359	689.162	887.342	1269.63
		Net import conventional	180.977	185.321	0	0	0	0	0	0
		Net import renewable	-178.036	-182.309	0	0	0	0	0	0
		Summe	26393.5	27027	29910.1	36968.1	54477.6	62990.9	69118.6	74333.5
		Kontrolle	0	0	0	0	0	0	0	0
		Net import conv.	180.977	185.321	0	0	0	0	0	0
		Import RES	0	0	0	0	0	0	0	0
		Net import RES	-178.036	-182.309	0	0	0	0	0	0
		CHP fossil	3931.23	4025.58	2530.45	2157.2	1832.06	1085.39	381.084	0
		check final energy electricity			491.401	762.277	1300.21	2225.22	2610.09	2885.72

## Sheet: Instal. Cap.
University of Technology Sydney / Institute for Sustainable Futures (UTS/ISF), Assoc. Prof. Dr Sven Teske, - GLOBAL 1.5C pathway - OneEarth Climate Model- November 2021, contact: sven.teske@uts.edu.au
		Global
		1.5˚C
		Installed Capacity [GW]
			2018	2019	2025	2030	2035	2040	2045	2050
		Power plants	7477.29	7656.74	12589.1	19825.2	32735.4	38456.2	41576.1	43569.6
		- Hard coal (& non-renewable waste)	1254.96	1285.08	867.98	270.129	28.9838	0	0	0
		- Lignite	347.206	355.539	54.2487	35.4544	33.8144	16.564	0	0
		- Gas (incl. H2)	1888.83	1934.16	1603.64	1457.55	1327.66	989.107	750.416	636.572
		- Oil	816.071	835.654	428.88	296.609	53.0417	12.1252	0	0
		- Diesel
		- Nuclear	418.474	428.517	322.07	231.308	139.719	42.0254	22.546	0
		- Biomass (& renewable waste)	75.4008	77.2104	197.9	173.221	198.25	196.387	210.718	226.125
		- Hydro	1531.81	1568.57	1559.74	1759.63	1953.12	2083.56	2129.15	2284.83
		- Wind	602.878	617.347	1897.86	3635.71	6664.62	8912.17	10940.3	12508.7
		of which wind onshore	602.878	617.347	1658.49	3185.86	5720.73	7621.13	9229.65	10461
		of which wind offshore	0	0	239.364	449.849	943.898	1291.03	1710.67	2047.77
		- PV	524.874	537.471	5457.76	11087.5	19804.9	22626.6	23277.1	22945.2
		- Geothermal	11.4859	11.7616	36.8273	91.69	163.966	262.376	321.739	431.579
		- Solar thermal power plants	4.77763	4.89229	118.292	695.38	2106.68	2942.99	3444.82	3850.72
		- Ocean energy	0.5274	0.540057	43.8942	91.0705	260.574	372.29	479.348	685.862
		Combined heat and power plants	1163.32	1191.24	870.404	863	926.769	978.951	936.38	883.456
		- Hard coal (& non-renewable waste)	482.698	494.282	169.178	110.405	70.4696	38.7012	0	0
		- Lignite	42.8089	43.8363	27.3242	25.8202	28.7394	0	0	0
		- Gas (incl. H2)	529.243	541.945	517.552	507.119	460.142	322.241	143.805	0
		- Oil	59.6523	61.0839	44.253	38.394	23.881	17.487	0	0
		- Biomass (& renewable waste)	48.2394	49.3971	111.333	174.997	303.758	520.464	608.071	668.071
		- Geothermal	0.675512	0.691725	0.518324	5.99307	7.901	10.0297	12.4078	16.5684
		- Hydrogen (fuel cells)	0	0	0.245788	0.271742	31.8782	70.0287	172.096	198.816
		CHP by producer
		- Main activity producers	234.068	239.685	230.241	240.417	257.554	241.563	240.958	258.702
		- Autoproducers	929.249	951.551	640.163	622.583	669.215	737.388	695.422	624.754
		Total generation	8111.36	8306.03	12941.9	20181.1	33202	39112.9	42368.7	44453.1
		- Fossil	4892.23	5009.64	3186.45	2178.02	1324.75	705.414	256.084	0
		- Hard coal (& non-renewable waste)	1737.66	1779.36	1037.16	380.534	99.4534	38.7012	0	0
		- Lignite	390.015	399.375	81.5729	61.2747	62.5538	16.564	0	0
		- Gas (w/o H2)	1888.83	1934.16	1594.58	1401.2	1085.82	620.536	256.084	0
		- Oil & Diesel	875.723	896.738	473.133	335.003	76.9227	29.6121	0	0
		- Diesel
		- Nuclear	418.474	428.517	322.07	231.308	139.719	42.0254	22.546	0
		- Hydrogen (fuel cells, gas power plants, gas CHP)	0	0	9.29906	56.6221	273.725	438.599	666.428	835.388
		- Renewables	2800.66	2867.88	9424.12	17715.2	31463.8	37926.9	41423.7	43617.7
		- Hydro	1531.81	1568.57	1559.74	1759.63	1953.12	2083.56	2129.15	2284.83
		- Wind	602.878	617.347	1897.86	3635.71	6664.62	8912.17	10940.3	12508.7
		of which wind offshore	0	0	239.364	449.849	943.898	1291.03	1710.67	2047.77
		- PV	524.874	537.471	5457.76	11087.5	19804.9	22626.6	23277.1	22945.2
		- Biomass (& renewable waste)	123.64	126.608	309.233	348.218	502.008	716.851	818.789	894.196
		- Geothermal	12.1614	12.4533	37.3456	97.683	171.867	272.405	334.147	448.148
		- Solar thermal power plants	4.77763	4.89229	118.292	695.38	2106.68	2942.99	3444.82	3850.72
		- Ocean energy	0.5274	0.540057	43.8942	91.0705	260.574	372.29	479.348	685.862
		Variable RES (PV, Wind, Ocean)	1128.28	1155.36	7399.51	14814.2	26730.1	31911.1	34696.8	36139.8
		Share of variable RES	0.139099	0.139099	0.571747	0.734065	0.805076	0.81587	0.818924	0.812988
		RES share (domestic generation)	0.345277	0.345277	0.728185	0.877809	0.947648	0.969677	0.977694	0.981207

## Sheet: Heat
University of Technology Sydney / Institute for Sustainable Futures (UTS/ISF), Assoc. Prof. Dr Sven Teske, - GLOBAL 1.5C pathway - OneEarth Climate Model- November 2021, contact: sven.teske@uts.edu.au
		Global
		1.5˚C
		Heat supply and air conditioning [PJ/a]
			2018	2019	2025	2030	2035	2040	2045	2050
		District heating plants	5557.89	5691.28	5884.19	5884.19	5884.19	5884.19	5884.19	5884.19
		Coal	1258.99	1289.21	1282.75	588.419	294.21	147.105	0	0
		Lignite	170.061	174.142	173.126	173.126	58.8419	0	0	0
		Gas	3223.55	3300.91	3465.11	3465.11	2942.1	1471.05	588.419	0
		Oil	467.514	478.734	478.117	478.117	353.052	235.368	0	0
		- Fossil fuels	5120.11	5242.99	5399.1	4704.77	3648.2	1853.52	588.419	0
		- Biomass	389.659	399.011	426.522	1120.86	2177.43	3972.11	5237.21	5825.63
		- Solar collectors	45.1248	46.2077	54.9261	54.9261	54.9261	54.9261	54.9261	54.9261
		- Geothermal	2.99111	3.0629	3.6408	3.6408	3.6408	3.6408	3.6408	3.6408
		Heat from CHP 1)	10716.3	10973.5	5884.68	5641.24	6279.01	6896.74	6977.44	6925.52
		Coal	5248.01	5373.96	1190.99	774.938	486.517	267.19	0	0
		Lignite	461.421	472.496	192.243	183.457	204.198	0	0	0
		Gas	4299.33	4402.51	2368.82	2255.2	2028.32	1510.52	690.552	0
		Oil	202.331	207.187	84.4395	73.7397	40.7469	29.8371	0	0
		- Fossil fuels	10211.1	10456.2	3836.49	3287.34	2759.78	1807.55	690.552	0
		- Biomass	495.097	506.98	2043.27	2349.38	3514.2	5083.66	6281.43	6920.26
		- Geothermal	10.1601	10.4039	4.91367	4.52711	5.03893	5.53466	5.45784	5.25126
		- Hydrogen	0	0	0	0	0	0	0	0
		Direct heating	140067	143429	152044	154751	143274	136757	132518	129272
		Coal	27375.4	28032.4	15543.5	8648.44	4813.1	0	0	0
		Lignite	1339.08	1371.22	1191.9	0	0	0	0	0
		Gas	51143.8	52371.3	51972.4	42880.5	34023.7	25292.7	11391.1	0
		Oil	23470.1	24033.4	14388.4	8541.94	5693.86	5942.74	7224.38	9339.91
		- Fossil fuels	103328	105808	83096.2	60070.9	44530.7	31235.5	18615.5	9339.91
		- Biomass	30605.1	31339.6	42247.7	57163.6	39153.8	30837.1	27481.4	21900
		- Solar collectors	1213.94	1243.08	7891.31	13093.4	17307.8	19778.1	22136.8	26125.1
		- Geothermal	1.00419e-13	0	3078.3	5006.09	7500.71	10206.2	13230.5	16863.8
		- Heat pumps 2)	285.251	292.097	8673.55	11947	29210.6	39297	45819.8	50029.2
		- Electric direct heating	4634.38	4745.61	7056.62	7469.99	5570.15	5402.93	5233.59	5013.76
		- Hydrogen
		Total heat supply3)	156341	160094	163813	166276	155437	149538	145379	142082
		Coal	33882.4	34695.6	18017.2	10011.8	5593.82	414.295	0	0
		Lignite	1970.56	2017.86	1557.27	356.583	263.04	0	0	0
		Gas	58666.7	60074.7	57806.4	48600.8	38994.1	28274.3	12670.1	0
		Oil	24140	24719.3	14950.9	9093.8	6087.66	6207.95	7224.38	9339.91
		- Fossil fuels	118660	121507	92331.8	68063	50938.6	34896.6	19894.4	9339.91
		- Biomass	31489.8	32245.6	44717.5	60633.9	44845.4	39892.8	39000	34645.9
		- Solar collectors	1216.94	1246.14	7894.95	13097.1	17311.5	19781.7	22140.4	26128.7
		- Geothermal	55.2848	56.6117	3138.14	5065.54	7560.67	10266.7	13290.9	16924
		- Heat pumps 2)	285.251	292.097	8673.55	11947	29210.6	39297	45819.8	50029.2
		- Electric direct heating	4634.38	4745.61	7056.62	7469.99	5570.15	5402.93	5233.59	5013.76
		- Hydrogen	0	0	0	0	0	0	0	0
		RES share (including RES electricity)	0.217278	0.217278	0.390321	0.560392	0.646585	0.751217	0.85671	0.934264
		electricity consumption heat pumps (TWh/a)
		1) public CHP and CHP autoproduction
		2) heat from ambient energy and electricity use
		3) incl. process heat, cooking
		All done accept the figure below
		Input values for standard diagram	2018	2019	2025	2030	2035	2040	2045	2050
		Fossil fuels	118660	121507	92331.8	68063	50938.6	34896.6	19894.4	9339.91
		Biomass	31489.8	32245.6	44717.5	60633.9	44845.4	39892.8	39000	34645.9
		Solar	1216.94	1246.14	7894.95	13097.1	17311.5	19781.7	22140.4	26128.7
		Geothermal (incl. HP)	340.535	348.708	11811.7	17012.5	36771.3	49563.7	59110.7	66953.2
		Electric (w/o HP)	4634.38	4745.61	7056.62	7469.99	5570.15	5402.93	5233.59	5013.76
		Hydrogen	0	0	0	0	0	0	0	0
			0	0	0	0	0	0	0	0

## Sheet: Transport
University of Technology Sydney / Institute for Sustainable Futures (UTS/ISF), Assoc. Prof. Dr Sven Teske, - GLOBAL 1.5C pathway - OneEarth Climate Model- November 2021, contact: sven.teske@uts.edu.au
		Global
		1.5˚C																																				Final energy consumption transport in PJ/a
		Transport - Final Energy [PJ/a]																																				Scenario:	0
			2005	2006	2007	2008	2009	2010	2011	2012	2013	2014	2015	2016	2017	2018	2019	2025	2030	2035	2040	2045	2050															2012	2015	2020	2025	2030	2035	2040	2045	2050
		road	68306.4	69851.2	72134	68306.4	73004.3	75897.8	76967.3	78650.2	81166.2	82414.3	84712.8	86371.6	87971.3	89746	91899.9	79050.2	65342.3	42582.1	35736.2	28977.7	24845.2														road	#REF!	#REF!	#REF!	#REF!	#REF!	#REF!	#REF!	#REF!	#REF!
		- fossil fuels	67016.2	68246.9	70080.6	67016.2	69761.1	72296.3	73089	74390.4	76576.3	77518.5	79593	81039.5	82462.2	83694.3	85703	72255.2	57293.6	16522	7546.33	825.223	0															#REF!	#REF!	#REF!	#REF!	#REF!	#REF!	#REF!	#REF!	#REF!
		- biofuels	808.67	1032	1395.88	808.67	2146.47	2360.84	2451	2754.3	2994.48	3144.42	3244.53	3384.66	3467.96	3714.91	3804.07	3990.27	4158.25	5600.11	6848.97	6856.56	6209.06														- fossil fuels	#REF!	#REF!	#REF!	#REF!	#REF!	#REF!	#REF!	#REF!	#REF!
		- synfuels	0	0	0	0	0	0	0	0	0	0	0	0	0	0	0	0	0	0	0	0	0															#REF!	#REF!	#REF!	#REF!	#REF!	#REF!	#REF!	#REF!	#REF!
		- natural gas	431.938	512.799	587.892	431.938	1010.72	1145.9	1328.4	1402.62	1485.06	1628.4	1723.94	1765.83	1835.93	2098.32	2148.68	850.66	709.644	629.496	283.66	0	0														- biofuels	#REF!	#REF!	#REF!	#REF!	#REF!	#REF!	#REF!	#REF!	#REF!
		- hydrogen	0	0	0	0	0	0	0	0	0	0	0	0	0	0	0	541.46	1284.49	5637.28	6025.2	6467.58	5587.48															#REF!	#REF!	#REF!	#REF!	#REF!	#REF!	#REF!	#REF!	#REF!
		- electricity	49.6028	59.5179	69.6537	49.6028	85.9777	94.7561	98.8897	102.877	110.418	123.005	151.391	181.633	205.147	238.431	244.153	1412.61	1896.28	14193.2	15032	14828.3	13048.7														- synfuels	#REF!	#REF!	#REF!	#REF!	#REF!	#REF!	#REF!	#REF!	#REF!
																																						#REF!	#REF!	#REF!	#REF!	#REF!	#REF!	#REF!	#REF!	#REF!
		rail	4891.89	2512.03	2555.63	2445.95	2315.36	2317.57	2526.17	2507.52	2529.3	2620.86	2684.23	2528.71	2554.15	2805.15	2872.48	2661.37	3109.89	3249.34	3443.99	3707.35	4001.47														- natural gas	#REF!	#REF!	#REF!	#REF!	#REF!	#REF!	#REF!	#REF!	#REF!
		- fossil fuels	2445.95	1608.63	1619.93	1559.92	1405.22	1350.37	1494.29	1461.99	1465.34	1553.65	1630.05	1440.42	1433.72	1639.96	1679.32	1098.61	676.236	231.508	42.8651	9.58784	0															#REF!	#REF!	#REF!	#REF!	#REF!	#REF!	#REF!	#REF!	#REF!
		- biofuels	0	0	0	0	0	0	0	0	0	0	0	0	0	0	0	74.3127	130.451	233.931	254.179	142.134	0														- hydrogen	#REF!	#REF!	#REF!	#REF!	#REF!	#REF!	#REF!	#REF!	#REF!
		- synfuels	0	0	0	0	0	0	0	0	0	0	0	0	0	0	0	7.39656e-05	6.64259e-05	6.32402e-05	6.01578e-05	5.78994e-05	5.56977e-05															#REF!	#REF!	#REF!	#REF!	#REF!	#REF!	#REF!	#REF!	#REF!
		- hydrogen	0	0	0	0	0	0	0	0	0	0	0	0	0	0	0	0	0	0	0	0	0														- electricity	#REF!	#REF!	#REF!	#REF!	#REF!	#REF!	#REF!	#REF!	#REF!
		- electricity	2445.95	903.408	935.696	886.025	910.136	967.196	1031.88	1045.53	1063.96	1067.21	1054.18	1088.29	1120.43	1165.2	1193.16	1488.45	2303.2	2783.9	3146.94	3555.63	4001.47															#REF!	#REF!	#REF!	#REF!	#REF!	#REF!	#REF!	#REF!	#REF!
		navigation	1774.57	1891.86	1930.93	1774.57	1801.94	1794.21	1991.07	2093.34	2172.23	2197.7	2108.54	2160.34	2305.37	2395.37	2452.86	2349.6	2429.81	2451.39	2476.14	2511.37	2546.92														rail	#REF!	#REF!	#REF!	#REF!	#REF!	#REF!	#REF!	#REF!	#REF!
		- fossil fuels	1774.57	1891.86	1930.93	1774.57	1801.71	1793.73	1981.8	2086.69	2166.27	2192.13	2100.68	2152.65	2293.63	2383.67	2440.88	2297.91	1640.12	1654.69	321.898	0	0															#REF!	#REF!	#REF!	#REF!	#REF!	#REF!	#REF!	#REF!	#REF!
		- biofuels	0	0	0	0	0.1195	0.240192	4.63818	3.3208	2.98231	2.78219	3.92803	3.84443	5.86789	5.84836	5.98872	51.6912	607.452	490.278	1287.59	1381.25	1273.46														- fossil fuels	#REF!	#REF!	#REF!	#REF!	#REF!	#REF!	#REF!	#REF!	#REF!
		- synfuels	0	0	0	0	0.1195	0.240192	4.63818	3.3208	2.98231	2.78219	3.92803	3.84443	5.86789	5.84836	5.98872	0	60.7452	122.569	495.227	728.296	840.483															#REF!	#REF!	#REF!	#REF!	#REF!	#REF!	#REF!	#REF!	#REF!
		- hydrogen	0	0	0	0	0	0	0	0	0	0	0	0	0	0	0	0	121.49	183.854	371.42	401.819	432.976														- biofuels	#REF!	#REF!	#REF!	#REF!	#REF!	#REF!	#REF!	#REF!	#REF!
		- electric	0	0	0	0	0	0	0	0	0	0	0	0	0	0	0	0	0	0	0	0	0															#REF!	#REF!	#REF!	#REF!	#REF!	#REF!	#REF!	#REF!	#REF!
		- sail-hybrid																																			- synfuels	#REF!	#REF!	#REF!	#REF!	#REF!	#REF!	#REF!	#REF!	#REF!
																																						#REF!	#REF!	#REF!	#REF!	#REF!	#REF!	#REF!	#REF!	#REF!
		aviation	4378.23	4283.92	4384.53	4378.23	3909.49	4111.24	4193.74	4328.28	4478.21	4621.35	4872.61	5132.05	5488.37	5668.91	5804.96	3657.71	3248.78	2860.95	2391.8	2031.59	1725.43														- hydrogen	#REF!	#REF!	#REF!	#REF!	#REF!	#REF!	#REF!	#REF!	#REF!
		- fossil fuels	4378.23	4283.92	4384.53	4378.23	3909.49	4111.24	4193.74	4328.28	4478.21	4621.35	4872.61	5132.05	5488.37	5668.91	5804.96	3584.56	2972.63	1144.38	239.18	40.6319	0														- electricity	#REF!	#REF!	#REF!	#REF!	#REF!	#REF!	#REF!	#REF!	#REF!
		- biofuels	0	0	0	0	0	0	0	0	0	0	0	0	0	0	0	73.1543	276.146	1430.47	1506.83	1340.85	1156.04															#REF!	#REF!	#REF!	#REF!	#REF!	#REF!	#REF!	#REF!	#REF!
		- synfuels	0	0	0	0	0	0	0	0	0	0	0	0	0	0	0	0	0	286.095	645.786	650.11	569.391														navigation	#REF!	#REF!	#REF!	#REF!	#REF!	#REF!	#REF!	#REF!	#REF!
		- electric	0	0	0	0	0	0	0	0	0	0	0	0	0	0	0	0	0	0	0	0	0															#REF!	#REF!	#REF!	#REF!	#REF!	#REF!	#REF!	#REF!	#REF!
																																					- fossil fuels	#REF!	#REF!	#REF!	#REF!	#REF!	#REF!	#REF!	#REF!	#REF!
		total (incl. pipelines)	82138.3	81302	83919.1	79692.3	83413.5	86844.6	88398.4	90089.8	93004.7	94381.8	96861.7	98822.6	101002	103494	105978	87718.9	74130.7	51143.8	44048.1	37228	33119															#REF!	#REF!	#REF!	#REF!	#REF!	#REF!	#REF!	#REF!	#REF!
		- fossil fuels	76046.9	76544.1	78603.8	75160.9	77888.3	80697.5	82087.3	83670	86171.1	87514	89920.2	91530.5	93513.9	95485.2	97776.8	80086.9	63292.2	20182.1	8433.93	875.443	0														- biofuels	#REF!	#REF!	#REF!	#REF!	#REF!	#REF!	#REF!	#REF!	#REF!
		- biofuels (incl. biogas)	808.67	1032	1395.88	808.67	2146.59	2361.08	2455.64	2757.62	2997.47	3147.21	3248.46	3388.5	3473.83	3720.76	3810.05	4189.43	5172.3	7754.79	9897.58	9720.8	8638.55															#REF!	#REF!	#REF!	#REF!	#REF!	#REF!	#REF!	#REF!	#REF!
		- synfuels	0	0	0	0	0.1195	0.240192	4.63818	3.3208	2.98231	2.78219	3.92803	3.84443	5.86789	5.84836	5.98872	7.39656e-05	60.7453	408.664	1141.01	1378.41	1409.87														- synfuels	#REF!	#REF!	#REF!	#REF!	#REF!	#REF!	#REF!	#REF!	#REF!
		- natural gas	431.938	512.799	587.892	431.938	1010.72	1145.9	1328.4	1402.62	1485.06	1628.4	1723.94	1765.83	1835.93	2098.32	2148.68	850.66	709.644	629.496	283.66	0	0															#REF!	#REF!	#REF!	#REF!	#REF!	#REF!	#REF!	#REF!	#REF!
		- hydrogen	0	0	0	0	0	0	0	0	0	0	0	0	0	0	0	541.46	1405.98	5821.14	6396.62	6869.4	6020.46														- hydrogen	#REF!	#REF!	#REF!	#REF!	#REF!	#REF!	#REF!	#REF!	#REF!
		- electricity	2495.55	962.926	1005.35	935.628	996.114	1061.95	1130.77	1148.4	1174.37	1190.21	1205.57	1269.92	1325.58	1403.63	1437.31	2901.06	4199.49	16977.1	18178.9	18383.9	17050.2														- electric	#REF!	#REF!	#REF!	#REF!	#REF!	#REF!	#REF!	#REF!	#REF!
																																					- sail-hybrid	#REF!	#REF!
		total RES	1259.59	1202.33	1575.01	973.29	2338.31	2565.67	2681.68	2993.1	3250.49	3406.68	3518.58	3685.43	3795.48	4071.1	4168.81	6241.13	9749.87	29011.6	34676.4	36015.2	33119
		RES share	0.015335	0.0147884	0.0187683	0.0122131	0.0280327	0.0295433	0.0303363	0.0332236	0.0349498	0.0360947	0.0363258	0.0372934	0.0375782	0.0393365	0.0393365	0.0711492	0.131523	0.567255	0.78724	0.967422	1														aviation	#REF!	#REF!	#REF!	#REF!	#REF!	#REF!	#REF!	#REF!	#REF!
																																						#REF!	#REF!	#REF!	#REF!	#REF!	#REF!	#REF!	#REF!	#REF!
																																					- fossil fuels	#REF!	#REF!	#REF!	#REF!	#REF!	#REF!	#REF!	#REF!	#REF!
																																						#REF!	#REF!	#REF!	#REF!	#REF!	#REF!	#REF!	#REF!	#REF!
																																					- biofuels	#REF!	#REF!	#REF!	#REF!	#REF!	#REF!	#REF!	#REF!	#REF!
																																						#REF!	#REF!	#REF!	#REF!	#REF!	#REF!	#REF!	#REF!	#REF!
																																					total RES	#REF!	#REF!	#REF!	#REF!	#REF!	#REF!	#REF!	#REF!	#REF!
																																						#REF!	#REF!	#REF!	#REF!	#REF!	#REF!	#REF!	#REF!	#REF!
																																					RES share	0.0332236	0.0363258	0.039766	0.0711492	0.131523	0.567255	0.78724	0.967422	1
																																						#REF!	#REF!	#REF!	#REF!	#REF!	#REF!	#REF!	#REF!	#REF!
																																					All done accept the figure below
																																					calculation share synfuels
																																					biofuels + synfuels	#REF!	#REF!	#REF!	#REF!	#REF!	#REF!	#REF!	#REF!	#REF!
																																					synfuels	#REF!	#REF!	#REF!	#REF!	#REF!	#REF!	#REF!	#REF!	#REF!
																																					share synfuels	#REF!	#REF!	#REF!	#REF!	#REF!	#REF!	#REF!	#REF!	#REF!
																																					check synfuels	#REF!	#REF!	#REF!	#REF!	#REF!	#REF!	#REF!	#REF!	#REF!
																																					synfuels for intl. bunkers	#REF!	#REF!	#REF!	#REF!	#REF!	#REF!	#REF!	#REF!	#REF!
			1259.59

## Sheet: Final Energy
University of Technology Sydney / Institute for Sustainable Futures (UTS/ISF), Assoc. Prof. Dr Sven Teske, - GLOBAL 1.5C pathway - OneEarth Climate Model- November 2021, contact: sven.teske@uts.edu.au
		Global
		1.5˚C
		Final Energy Demand [PJ/a]
			2018	2019	2025	2030	2035	2040	2045	2050
		Total (incl. non-Energy use)	390896	400278	384678	387557	364579	360831	355809	360113
		Total Energy use 1)	352513	360974	348374	349975	327357	323019	317497	320890
		Transport	103494	105978	87718.9	74130.7	51143.8	44048.1	37228	33119
		- Oil products	95485.2	97776.8	80086.9	63292.2	20182.1	8433.93	875.443	0
		- Natural gas	2098.32	2148.68	850.66	709.644	629.496	283.66	0	0
		- Biofuels	3720.76	3810.05	4189.43	5172.3	7754.79	9897.58	9720.8	8638.55
		- Synfuels	5.84836	5.98872	7.39656e-05	60.7453	408.664	1141.01	1378.41	1409.87
		- Electricity	1403.63	1437.31	2901.06	4199.49	16977.1	18178.9	18383.9	17050.2
		RES electricity	344.494	352.762	1510.24	3110.84	15027	17241.2	18046.6	17050.2
		- Hydrogen	0	0	541.46	1405.98	5821.14	6396.62	6869.4	6020.46
		RES share Transport	0.0393365	0.0393365	0.0711492	0.131523	0.567255	0.78724	0.967422	1
		Industry	118051	120884	119361	132074	140330	147271	161951	177417
		- Electricity	33702.2	34511.1	38826.4	56655.4	76698.9	96012.6	112104	128790
		RES electricity	8271.59	8470.11	20212.3	41968.4	67888.7	91059.8	110047	128790
		- Public district heat	5932.29	6074.66	5320.67	5882.51	6547.56	7191.71	7879.88	8529.32
		RES district heat	467.265	478.479	438.632	1179.09	2488.07	4926.32	7091.89	8529.32
		- Hard coal & lignite	28309.3	28988.7	15785.9	10479.1	5786.36	0	0	0
		- Oil products	11611.3	11890	4800.21	3050.66	928.422	0	0	0
		- Gas	30530.7	31263.4	33350	23956.9	21670.9	17420.7	9318.66	0
		- Solar	17.0867	17.4968	3128.97	6053.9	7460.3	8458.57	10426.5	12539.8
		- Biomass	7948.23	8138.99	16897.5	23228	15558.6	7825.53	6929.44	10002.7
		- Geothermal	0	0	1173.36	1989.14	3561.69	4546.48	6024.18	7523.86
		- Hydrogen	0	0	78.2242	778.359	2117.76	5815.27	9267.96	10031.8
		RES share Industry	0.141499	0.141499	0.351278	0.569355	0.706013	0.832697	0.924891	1
					0.322493	0.533169	0.71733	0.840696	0.94179	1
		Other Sectors	130968	134111	141294	143771	135883	131700	118318	110354
		- Electricity	45229.6	46315.1	51709.4	53071.6	66660.8	69171.2	65565.7	64159.1
		RES electricity	11100.8	11367.2	26918.9	39313.7	59003.7	65603	64362.5	64159.1
		- Public district heat	5902.48	6044.14	6413.19	6771.26	6630.57	6351.4	6065.26	5717.07
		RES district heat	464.917	476.075	528.699	1357.23	2519.62	4350.71	5458.73	5717.07
		- Hard coal & lignite	6151.25	6298.88	4482.21	0	0	0	0	0
		- Oil products	15760.5	16138.7	9808.04	3471.75	1139.76	329.439	21.0959	0
		- Gas	29475.9	30183.3	27591.8	25636.5	17116.2	10930.4	3131.39	0
		- Solar	1199.89	1228.69	4762.35	7039.54	9847.54	11319.5	11710.3	13585.3
		- Biomass	27248.6	27902.5	34622	44763.2	30548.7	27938	24617.9	15514.7
		- Geothermal	1.00419e-13	0	1904.94	3016.95	3939.02	5659.75	7206.36	9339.91
		- Hydrogen	0	0	0	0	0	0	0	2037.8
		RES share Other Sectors	0.305526	0.305526	0.486482	0.664186	0.779044	0.872219	0.95806	1
					0.50707	0.685072	0.810787	0.910905	0.971747	0.999999
		Total RES	60789.4	62248.4	116907	180437	233945	272179	299158	320890
		RES share	0.172446	0.172446	0.335579	0.515572	0.714649	0.842612	0.942239	1
		Non energy use	38383	39304.2	36303.6	37581.7	37222.2	37812.7	38311.7	39222.9
		- Oil	28122.8	28797.7	26822	27752.5	27351.7	27771.9	27999.1	31109.4
		- Gas	8107.22	8301.8	7146.61	7473.36	7476.32	7670.55	7848.41	8113.52
		- Coal	2153	2204.68	2335.06	2355.79	2394.14	2370.27	2464.22	0
		1) excluding heat produced by CHP autoproducers
		electricity demand electric appliances (PJ/a)
	Reference
	Global		2018	2019	2024	2025	2030	2035	2040	2045	2050
		road
		- fossil fuels (oil)
		- biofuels
		- synfuels
		- natural gas
		- hydrogen
		- electricity
		rail
		- fossil fuels
		- biofuels
		- synfuels
		- hydrogen
		- electricity
		navigation
		- fossil fuels (oil)
		- biofuels
		- synfuels
		- hydrogen
		- electric
		aviation
		- fossil fuels
		- biofuels
		- synfuels
		- electric
		total (incl. pipelines)
		- fossil fuels
		- biofuels (incl. biogas)
		- synfuels
		- natural gas
		- hydrogen
		- electricity
		total RES
		RES share

## Sheet: Primary Energy
University of Technology Sydney / Institute for Sustainable Futures (UTS/ISF), Assoc. Prof. Dr Sven Teske, - GLOBAL 1.5C pathway - OneEarth Climate Model- November 2021, contact: sven.teske@uts.edu.au
		Global
		1.5˚C
		Primary Energy Demand [PJ/a]
			2018	2019	2025	2030	2035	2040	2045	2050
		Total (incl. non-energy-use)	551317	564549	520082	498196	473616	458527	446601	451317
		- Fossil (excluding on-energy use)	408942	418757	315883	224573	128095	70529.9	24384.9	0
		- Hard coal	135366	138615	80274.3	33880.8	13212.4	2988.16	347.379	0
		- Lignite	20464.3	20955.4	5723.73	3274.82	3058.97	691.137	0	0
		- Natural gas	118737	121586	117705	103964	83861.2	55010.8	23138.9	0
		- Crude oil	134375	137600	112181	83453.1	27962.6	11839.8	898.63	0
		- Nuclear	29449.7	30156.4	24147.8	17180.8	10281.9	3064.32	1629.04	0
		- Renewables	74542.6	76331.7	143748	218861	298016	347121	382275	412094
		- Hydro	15170.1	15534.2	15600.9	17600.2	19535.5	20840.3	21296.2	22853.3
		- Wind	4584.27	4694.3	14625.8	26703.8	44280.6	57558.8	69212.7	79986.6
		- Solar	3352.98	3433.46	30123.1	68520.2	134123	164110	177885	188987
		- Biomass	51073.9	52299.7	78992.2	97936.4	86438.7	84916.6	88877.7	87345.8
		- Geothermal	357.739	366.325	4113.19	7493.16	11901.9	17213.4	21809.4	28350.6
		- Ocean energy	3.61895	3.70581	292.516	606.904	1736.49	2480.98	3194.43	4570.66
		Net electricity imports (final energy)	-10.5898	-10.844	0	0	0	0	0	0
		- net RES electricity import	-2.59907	-2.66145	0	0	0	0	0	0
		Total RES incl. electr. & synfuel import	74540.1	76329	143748	218861	298016	347121	382275	412094
		RES share	0.154173	0.154173	0.312746	0.493559	0.699386	0.831127	0.940036	1
		Non-energy use	38383	39304.2	36303.6	37581.7	37222.2	37812.7	38311.7	39222.9
		Coal	2153	2204.68	2335.06	2355.79	2394.14	2370.27	2464.22	0
		Gas	8107.22	8301.8	7146.61	7473.36	7476.32	7670.55	7848.41	8113.52
		Oil	28122.8	28797.7	26822	27752.5	27351.7	27771.9	27999.1	31109.4

[truncated: 2 more sheets: CO2-Emissions, Sheet1]
